# Supplementary material for: Molecular serotyping of diarrheagenic Escherichia coli with a MeltArray assay reveals distinct correlation between serotype and pathotype
Source: Gut Microbes. 2024 Sep 18;16(1):2401944. doi: 10.1080/19490976.2024.2401944 (PMC11529414; doi:10.1080/19490976.2024.2401944)
Supplement: Supplemental Material [file KGMI_A_2401944_SM7198.zip]

Archive with 9 entries (9 files):
- Supplemental_material_clean.docx
- Table_S2.xlsx
- Table_S3.xlsx
- Table_S4.xlsx
- Table_S5.xlsx
- Table_S6.xlsx
- Table_S7.xlsx
- Table_S8.xlsx
- Table_S9.xlsx
