# Supplementary material for: Molecular serotyping of diarrheagenic Escherichia coli with a MeltArray assay reveals distinct correlation between serotype and pathotype
Source: Gut Microbes. 2024 Sep 18;16(1):2401944. doi: 10.1080/19490976.2024.2401944 (PMC11529414; doi:10.1080/19490976.2024.2401944)
Supplement: Supplemental Material [file KGMI_A_2401944_SM7198.zip › Table_S2.xlsx]

## Sheet: Data file S2
Table S2. Information of 176 reference isolates
Serial	Strain number	Collection date	Source	Virulence genes (MeltArray ET assay)	Virulence genes（Whole genome sequencing）	Conventional O serotyping	O group (MeltArray ET assay)	O group (Whole genome sequecing)	H type (MeltArray ET assay)	H genotype (Whole genome sequecing)	Pathotype (MeltArray ET assay)	O:H Serotype (MeltArray ET assay)
1	E07005	2007	SZCDC	ipaH	ipaH	O124	Gp13	Gp13(0124_wzx/O164_wzx)	H30	H30_fliC	EIEC	Gp13:H30
2	E07012	2007	SZCDC	sth, astA	sth, astA	O159	O159	O159_wzy	H34	H34_fliC	ETEC	O159:H34
3	E08057	2008	SZCDC	ipaH	ipaH	ONT	Gp10	Gp10（O13_wzy/O135_wzy/O129_wzy	H30	H30_fliC	EIEC	Gp10:H30
4	E08112	2008	SZCDC	sth, astA	sth, astA	O159	O159	O159_wzy	H34	H34_fliC	ETEC	O159:H34
5	E09021	2009	SZCDC	none	none	O27	O27	O27_wzy	H7	H7_fliC	non-pathogenic	O27:H7
6	E09024	2009	SZCDC	lt	lt	O159	O159	O159_wzy	H7/H40	H7_fliC/H40_fliC	ETEC	O159:H7/H40
7	E09046	2009	SZCDC	stp, astA	stp, astA	O169	O169	O169_wzx	H41	H41_fliC	ETEC	O169:H41
8	E09054	2009	SZCDC	none	none	O27	O27	O27_wzy	H7	H7_fliC	non-pathogenic	O27:H7
9	E09062	2009	SZCDC	stp, astA	stp, astA	O27	O27	O27_wzy	H7	H7_fliC	ETEC	O27:H7
10	E09092	2009	SZCDC	sth, lt, astA	sth, lt, astA	O6	O6	O6_wzy	H16	H16_fliC	ETEC	O6:H16
11	E10003	2010	SZCDC	none	none	O86a	O86a	O86_wzy	H18	H18_fliC	non-pathogenic	O86:H18
12	E10023	2010	SZCDC	none	none	O164	O12	O12_wzy	H4	H4_fliC	non-pathogenic	O12:H4
13	E10060	2010	SZCDC	sth, astA	sth, astA	O159	O159	O159_wzy	H34	H34_fliC	ETEC	O159:H34
14	E10071	2010	SZCDC	none	none	ONT	O19	O19_wzy	H4	H4_fliC	non-pathogenic	O19:H4
15	E10075	2010	SZCDC	sth, lt, astA	sth, lt, astA	O6	O6	O6_wzy	H16	H16_fliC	ETEC	O6:H16
16	E10087	2010	SZCDC	lt	lt	O25	O25	O25_wzy	H16	H16_fliC	ETEC	O25:H16
17	E10100	2010	SZCDC	none	none	O15	O15	O15_wzy	H18	H18_fliC	non-pathogenic	O15:H18
18	E10109	2010	SZCDC	lt	lt	O159	O159	O159_wzy	H7	H7_fliC	ETEC	O159:H7
19	E10118	2010	SZCDC	ipaH	ipaH	O28ac	Gp2	Gp2(O42_wzx/O28ac_wzx)	H7	H7_fliC	EIEC	GP2:H7
20	E10180	2010	SZCDC	sth, astA	sth, astA	O159	O159	O159_wzy	H34	H34_fliC	ETEC	O159:H34
21	E10189	2010	SZCDC	sth, astA	sth, astA	O159	O159	O159_wzy	H34	H34_fliC	ETEC	O159:H34
22	E10229	2010	SZCDC	aggR, pic	aggR, pic	O63	O63	O63_wzy	H32	H32_fliC	EAEC	O63:H32
23	E10236	2010	SZCDC	sth, astA	sth, astA	O148	O148	O148_wzx	H28	H28_fliC	ETEC	O148:H28
24	E10243	2010	SZCDC	none	none	O25	O25	O25_wzy	H4	H4_fliC	non-pathogenic	O25:H4
25	E10252	2010	SZCDC	none	none	O1	O1	O1_wzx	H15	H15_fliC	non-pathogenic	O1:H15
26	E10253	2010	SZCDC	astA	astA	O166	O166	O166_wzy	H15	H15_fliC	EAEC	O166:H15
27	E10262	2010	SZCDC	pic, aggR, astA	pic, aggR, astA	O126	O126	O126_wzy	H27	H27_fliC	EAEC	O126:H27
28	E10295	2010	SZCDC	pic, aggR, astA	pic, aggR, astA	O126	O126	O126_wzy	H27	H27_fliC	EAEC	O126:H27
29	E10307	2010	SZCDC	sth, astA	sth, astA	O148	O148	O148_wzx	H28	H28_fliC	ETEC	O148:H28
30	E10325	2010	SZCDC	sth, lt, astA	sth, lt, astA	O6	O6	O6_wzy	H16	H16_fliC	ETEC	O6:H16
31	E10346	2010	SZCDC	none	none	O27	O27	O27_wzy	H7	H7_fliC	non-pathogenic	O27:H7
32	E10362	2010	SZCDC	stp	stp	O27	O27	O27_wzy	H7	H7_fliC	ETEC	O27:H7
33	E10385	2010	SZCDC	eaeA, escV, astA	eaeA, escV, astA	O91	O91	O91_wzy	H19	H19_fliC	aEPEC	O91:H19
34	E10401	2010	SZCDC	stx1, escV, eaea, astA	stx1, escV, eaea, astA	O111	O111	O111_wzy	H8	H8_fliC	EHEC	O111:H8
35	E10403	2010	SZCDC	sth, astA	sth, astA	O148	O148	O148_wzx	H28	H28_fliC	ETEC	O148:H28
36	E10425	2010	SZCDC	escV, eaeA	escV, eaeA	O26	O26	O26_wzx	H11	H11_fliC	aEPEC	O26:H11
37	E10455	2010	SZCDC	none	none	O86a	O86a	O86_wzy	H18	H18_fliC	non-pathogenic	O86:H18
38	E11021	2011	SZCDC	stp, astA	stp, astA	O159	O159	O159_wzy	H34	H34_fliC	ETEC	O159:H34
39	E11167	2011	SZCDC	none	none	ONT	ONT	ONT	H4	H4_fliC	non-pathogenic	ONT:H4
40	E11178	2011	SZCDC	astA	astA	O166	O166	O166_wzy	H15	H15_fliC	EAEC	O166:H15
41	E11184	2011	SZCDC	pic, aggR, astA	pic, aggR, astA	O44	Gp9	Gp9(O44_wzy/O17_wzy/O77_wzy/O106_wzy/O73_wzy)	H18	H18_fliC	EAEC	Gp9:H18
42	E11257	2011	SZCDC	sth, astA	sth, astA	O153	O153	O153_wzy	H12	H12_fliC	ETEC	O153:H12
43	E11265	2011	SZCDC	none	none	ONT	O9/Gp15	O9_wzt/Gp15(O162_wzt/O101_wzt/O89_wzt)	H19	H19_fliC	non-pathogenic	O9/Gp15:H19
44	E11268	2011	SZCDC	lt	lt	O159	O159	O159_wzy	H7	H7_fliC	ETEC	O159:H7
45	E11271	2011	SZCDC	aggR, pic	aggR, pic	O15	O15	O15_wzy	H18	H18_fliC	EAEC	O15:H18
46	E11302	2011	SZCDC	none	none	O25	O25	O25_wzy	H4	H4_fliC	non-pathogenic	O25:H4
47	E11319	2011	SZCDC	sth,astA	sth,astA	O159	O159	O159_wzy	H34	H34_fliC	ETEC	O159:H34
48	E11333	2011	SZCDC	sth, astA	sth, astA	O159	O159	O159_wzy	H34	H34_fliC	ETEC	O159:H34
49	E11351	2011	SZCDC	sth, astA	sth, astA	O159	O159	O159_wzy	H34	H34_fliC	ETEC	O159:H34
50	E11385	2011	SZCDC	none	aggR	O152	ONT	ONT	H10	H10_fliC	non-pathogenic	ONT:H10
51	E11395	2011	SZCDC	sth, astA	sth, astA	O148	O148	O148_wzx	H28	H28_fliC	ETEC	O148:H28
52	E11400	2011	SZCDC	stp	stp	O27	O27	O27_wzy	H7	H7_fliC	ETEC	O27:H7
53	E11405	2011	SZCDC	none	none	O169	O169	O169_wzx	H41	H41_fliC	non-pathogenic	O169:H41
54	E11409	2011	SZCDC	astA	astA	O1	O1	O1_wzx	H6	H6_fliC	EAEC	O1:H6
55	E11414	2011	SZCDC	astA	astA	O15	O15	O15_wzy	H10	H10_fliC	EAEC	O15:H18
56	E11423	2011	SZCDC	eaeA, escV	eaeA, escV	ONT	O109	O109_wzy	H21	H21_fliC	aEPEC	O109:H21
57	E11434	2011	SZCDC	escV, eaeA, astA	escV, eaeA, astA	O91	O91	O91_wzy	H19	H19_fliC	aEPEC	O91:H19
58	E11435	2011	SZCDC	none	none	O25	O25	O25_wzy	H4	H4_fliC	non-pathogenic	O25:H4
59	E11439	2011	SZCDC	none	none	O27	O27	O27_wzy	H7	H7_fliC	non-pathogenic	O27:H7
60	E11445	2011	SZCDC	sth, astA	sth, astA	O159	O159	O159_wzy	H34	H34_fliC	ETEC	O159:H34
61	E11451	2011	SZCDC	astA	astA	O159	O159	O159_wzy	H34	H34_fliC	EAEC	O159:H34
62	E11457	2011	SZCDC	sth, astA	sth, astA	O159	O159	O159_wzy	H34	H34_fliC	ETEC	O159:H34
63	E11469	2011	SZCDC	astA	astA	O157	O157	O157_rfbE	H42	H42_fliC	EAEC	O157:H42
64	E11477	2011	SZCDC	astA	astA	O166	O166	O166_wzy	H15	H15_fliC	EAEC	O166:H15
65	E11501	2011	SZCDC	lt	lt	O25	O25	O25_wzy	H16	H16_fliC	ETEC	O25:H16
66	E11503	2011	SZCDC	none	none	O8	O8/O40	O8_wzm/O40_wzy	H4	H4_fliC	non-pathogenic	O8/O40:H4
67	E11505	2011	SZCDC	none	none	O166	O166	O166_wzy	H15	H15_fliC	non-pathogenic	O166:H15
68	E11512	2011	SZCDC	none	none	O1	O1	O1_wzx	H15	H15_fliC	non-pathogenic	O1:H15
69	E11533	2011	SZCDC	pic	pic	O143	O143	O143_wzy	H4	H4_fliC	EAEC	O143:H4
70	E11535	2011	SZCDC	none	none	O86a	O86	O86_wzy	H18	H18_fliC	non-pathogenic	O86:H18
71	E11547	2011	SZCDC	sth, astA	sth, astA	O159	O159	O159_wzy	H43	H43_fliC	ETEC	O159:H43
72	E11552	2011	SZCDC	sth, astA	sth, astA	O159	O159	O159_wzy	H34	H34_fliC	ETEC	O159:H34
73	E11595	2011	SZCDC	none	none	O44	Gp9	Gp9(O44_wzy/O17_wzy/O77_wzy/O106_wzy/O73_wzy)	H18	H18_fliC	non-pathogenic	Gp9:H18
74	E12050	2012	SZCDC	none	none	O8	O8/O152	O8_wzm/O152_wzy	H11	H11_fliC	non-pathogenic	O8/O152:H11
75	E12056	2012	SZCDC	none	none	O55	O55	O55_wzy	H10	H10_fliC	non-pathogenic	O55:H10
76	E12084	2012	SZCDC	escV, eaeA, astA	escV, eaeA, astA	O126	O126	O126_wzy	H19	H19_fliC	aEPEC	O126:H19
77	E12140	2012	SZCDC	sth, astA	sth, astA	O159	O161	O159_wzy	H34	H34_fliC	ETEC	O161:H34
78	E12147	2012	SZCDC	sth, astA	sth, astA	O148	O148	O148_wzx	H28	H28_fliC	ETEC	O148:H28
79	E12176	2012	SZCDC	pic, aggR, astA	pic, aggR, astA	O126	O126	O126_wzy	H27	H27_fliC	EAEC	O126:H27
80	E12194	2012	SZCDC	none	none	ONT	O23	O23_wzy	H16	H16_fliC	non-pathogenic	O23:H16
81	E12203	2012	SZCDC	aggR, pic	aggR, pic	O86a	O86a	O86_wzy	H27	H27_fliC	EAEC	O86a:H27
82	E12210	2012	SZCDC	stp, astA	stp, astA	O169	O169	O169_wzx	H41	H41_fliC	ETEC	O169:H41
83	E12227	2012	SZCDC	eaeA, escV, astA	eaeA, escV, astA	O8	O8	O8_wzm	H19	H19_fliC	aEPEC	O8:H19
84	E12231	2012	SZCDC	stp, astA	stp, astA	O27	O27	O27_wzy	H7	H7_fliC	ETEC	O27:H7
85	E12235	2012	SZCDC	sth, astA	sth, astA	O148	O148	O148_wzx	H28	H28_fliC	ETEC	O148:H28
86	E12237	2012	SZCDC	sth, astA	sth, astA	O159	O159	O159_wzy	H34	H34_fliC	ETEC	O159:H34
87	E12248	2012	SZCDC	none	none	O153	O153	O153_wzy	H30	H30_fliC	non-pathogenic	O153:H30
88	E12250	2012	SZCDC	none	none	O167	O167	O167_wzy	H41	H41_fliC	non-pathogenic	O167:H41
89	E13006	2013	SZCDC	escV, eaeA, astA	escV, eaeA, astA	O145	O145	O145_wzy	H28	H28_fliC	aEPEC	O145:H28
90	E13060	2013	SZCDC	escV, eaeA, astA	escV, eaeA, astA	ONT	O109	O109_wzy	H21	H21_fliC	aEPEC	O109:H21
91	E13061	2013	SZCDC	eaeA, escV	eaeA, escV	O119	O119	O119_wzx	H8	H8_fliC	aEPEC	O119:H8
92	E13078	2013	SZCDC	sth, astA	sth, astA	O159	O159	O159_wzy	H34	H34_fliC	ETEC	O159:H34
93	E13083	2013	SZCDC	sth, astA	sth, astA	O148	O148	O148_wzx	H28	H28_fliC	ETEC	O148:H28
94	E13087	2013	SZCDC	eaeA, escV, bfpB	eaeA, escV, bfpB	O142	O142	O142_wzy	H34	H34_fliC	tEPEC	O142:H34
95	E13095	2013	SZCDC	escV, eaeA	escV, eaeA	O26	O26	O26_wzx	H11	H11_fliC	aEPEC	O26:H11
96	E13101	2013	SZCDC	sth, astA	sth, astA	O159	O159	O159_wzy	H34	H34_fliC	ETEC	O159:H34
97	E13113	2013	SZCDC	sth, astA	sth, astA	O159	O159	O159_wzy	H34	H34_fliC	ETEC	O159:H34
98	E13114	2013	SZCDC	pic	pic	O15	O15	O15_wzy	H18	H18_fliC	EAEC	O15:H18
99	E13117	2013	SZCDC	sth, astA	sth, astA	O159	O159	O159_wzy	H34	H34_fliC	ETEC	O159:H34
100	E13135	2013	SZCDC	escV, eaeA	escV, eaeA	ONT	O109	O109_wzy	H21	H21_fliC	aEPEC	O109:H21
101	E13142	2013	SZCDC	escV, eaeA, astA	escV, eaeA, astA	O8	O8	O8_wzm	H19	H19_fliC	aEPEC	O8:H19
102	E14007	2014	SZCDC	escV, eaeA	escV, eaeA	ONT	O109	O109_wzy	H21	H21_fliC	aEPEC	O109:H21
103	E14009	2014	SZCDC	eaeA, escV	eaeA, escV	O20	Gp1	Gp1（O137_wzy/O20_wzy）	H6	H6_fliC	aEPEC	Gp1:H6
104	E14014	2014	SZCDC	none	none	O169	O169	O169_wzx	H41	H41_fliC	non-pathogenic	O169:H41
105	E14017	2014	SZCDC	none	none	O25	O25	O25_wzy	H18	H18_fliC	non-pathogenic	O25:H18
106	E14019	2014	SZCDC	sth, astA	sth, astA	O159	O159	O159_wzy	H34	H34_fliC	ETEC	O159:H34
107	E14021	2014	SZCDC	sth, astA	sth, astA	O159	O159	O159_wzy	H34	H34_fliC	ETEC	O159:H34
108	E14029	2014	SZCDC	sth, astA	sth, astA	O159	O159	O159_wzy	H34	H34_fliC	ETEC	O159:H34
109	E14032	2014	SZCDC	none	none	O128	O128	O128_wzy	H7	H7_fliC	non-pathogenic	O128:H7
110	E14034	2014	SZCDC	sth, astA	sth, astA	O159	O159	O159_wzy	H34	H34_fliC	ETEC	O159:H34
111	E14038	2014	SZCDC	sth, astA	sth, astA	O159	O159	O159_wzy	H20	H20_fliC	ETEC	O159:H20
112	E14044	2014	SZCDC	stp, astA	stp, astA	O169	O169	O169_wzx	H41	H41_fliC	ETEC	O169:H41
113	E14045	2014	SZCDC	sth, astA	sth, astA	O148	O148	O148_wzx	H28	H28_fliC	ETEC	O148:H28
114	E14049	2014	SZCDC	sth, astA	sth, astA	O148	O148	O148_wzx	H28	H28_fliC	ETEC	O148:H28
115	E14054	2014	SZCDC	none	none	O86a	O86a	O86_wzy	H6	H6_fliC	non-pathogenic	O86:H6
116	E14070	2014	SZCDC	lt	lt	O25	O25	O25_wzy	H16	H16_fliC	ETEC	O25:H16
117	E14072	2014	SZCDC	none	none	O15	O15	O15_wzy	H18	H18_fliC	non-pathogenic	O15:H18
118	E14076	2014	SZCDC	escV, eaeA	escV, eaeA	O26	O26	O26_wzx	H11	H11_fliC	aEPEC	O26:H11
119	E14077	2014	SZCDC	sth	sth	O20	ONT	ONT	H12	H12_fliC	ETEC	ONT:H12
120	E14080	2014	SZCDC	none	none	O91	O91	O91_wzy	H2	H2_fliC	non-pathogenic	O91:H2
121	E14084	2014	SZCDC	sth, astA	sth, astA	O6	O6	O6_wzy	H16	H16_fliC	ETEC	O6:H16
122	E14085	2014	SZCDC	lt, sth, astA	lt, sth, astA	O6	O6	O6_wzy	H16	H16_fliC	ETEC	O6:H16
123	E15004	2015	SZCDC	escV, eaeA	escV, eaeA	ONT	O109	O109_wzy	H21	H21_fliC	aEPEC	O109:H21
124	E15005	2015	SZCDC	stp, astA	stp, astA	O169	O169	O169_wzx	H41	H41_fliC	ETEC	O169:H41
125	E15006	2015	SZCDC	sth, astA	sth, astA	O148	O148	O148_wzx	H28	H28_fliC	ETEC	O148:H28
126	E15007	2015	SZCDC	stp, astA	stp, astA	O167	O167	O167_wzy	H41	H41_fliC	ETEC	O167:H41
127	E15015	2015	SZCDC	escV, eaeA	escV, eaeA	O103	O103	O103_wzx	H4	H4_fliC	aEPEC	O103:H4
128	E15016	2015	SZCDC	none	none	O44	Gp9	Gp9(O44_wzy/O17_wzy/O77_wzy/O106_wzy/O73_wzy)	H18	H18_fliC	non-pathogenic	Gp9:H18
129	E15025	2015	SZCDC	none	none	ONT	O4	O4_wzx	H5	H5_fliC	non-pathogenic	O4:H5
130	E15027	2015	SZCDC	escV, eaeA	escV, eaeA	O63	O63	O63_wzy	H6	H6_fliC	aEPEC	O63:H6
131	E15030	2015	SZCDC	none	none	O1	O1	O1_wzx	H15	H15_fliC	non-pathogenic	O1:H15
132	E15038	2015	SZCDC	sth, astA	sth, astA	O159	O159	O159_wzy	H43	H43_fliC	ETEC	O159:H43
133	E15048	2015	SZCDC	lt	lt	O25	O25	O25_wzy	H16	H16_fliC	ETEC	O25:H16
134	E15054	2015	SZCDC	escV, eaeA, astA	escV, eaeA, astA	O126	O126	O126_wzy	H19	H19_fliC	aEPEC	O126:H19
135	E15055	2015	SZCDC	escV, eaeA, astA	escV, eaeA, astA	O126	O126	O126_wzy	H19	H19_fliC	aEPEC	O126:H19
136	E15067	2015	SZCDC	sth, astA	sth, astA	O153	O153	O153wzy	H12	H12_fliC	ETEC	O153:H12
137	E15069	2015	SZCDC	sth, astA	sth, astA	O159	O159	O159_wzy	H34	H34_fliC	ETEC	O159:H34
138	E15082	2015	SZCDC	sth, astA	sth, astA	O6	O6	O6_wzy	H16	H16_fliC	ETEC	O6:H16
139	E15083	2015	SZCDC	stp	stp	O27	O27	O27_wzy	H7	H7_fliC	ETEC	O27:H7
140	E15102	2015	SZCDC	none	none	ONT	O160	O160_wzx	H47	H47_flkA	non-pathogenic	O160:H47
141	E15103	2015	SZCDC	sth, astA	sth, astA	O25	O25	O25_wzy	H16	H16_fliC	ETEC	O25:H16
142	E15108	2015	SZCDC	none	none	O8	O8	O8_wzm	H21	H21_fliC	non-pathogenic	O8:H21
143	E15115	2015	SZCDC	lt	lt	O25	O25	O25_wzy	H16	H16_fliC	ETEC	O25:H16
144	E16010	2016	SZCDC	eaeA, escV	eaeA, escV	ONT	Gp1	Gp1（O137_wzy/O20_wzy）	H6	H6_fliC	aEPEC	Gp1:H6
145	E16016	2016	SZCDC	pic, aggR, astA	pic, aggR, astA	ONT	O28ab	O28ab_wzy	H49	H49_fliC	EAEC	O28ab:H49
146	E16017	2016	SZCDC	none	none	O15	O15	O15_wzy	H18	H18_fliC	non-pathogenic	O15:H18
147	E16019	2016	SZCDC	escV, eaea, astA	escV, eaea, astA	ONT	O12	O12_wzy	H30	H30_fliC	aEPEC	O12:H30
148	E16034	2016	SZCDC	sth, astA	sth, astA	O159	O159	O159_wzy	H34	H34_fliC	ETEC	O159:H34
149	E16035	2016	SZCDC	sth, astA	sth, astA	O6	O6	O6_wzy	H16	H16_fliC	ETEC	O6:H16
150	E16041	2016	SZCDC	escV, eaeA, astA	escV, eaeA, astA	O55	O55	O55_wzy	H7	H7_fliC	aEPEC	O55:H7
151	E16046	2016	SZCDC	lt, astA	lt, astA	O169	O169	O169_wzx	H14	H14_fliC	ETEC	O169:H14
152	E16050	2016	SZCDC	none	none	O121	O121	O121_wzy	H14	H14_fliC	non-pathogenic	O121:H14
153	E16056	2016	SZCDC	escV, eaeA	escV, eaeA	ONT	O180	O180_wzy	H2	H2_fliC	aEPEC	O180:H2
154	E16070	2016	SZCDC	lt	lt	O29	O29	O29_wzy	H12	H12_fliC	ETEC	O29:H12
155	E16077	2016	SZCDC	pic	pic	O161	O161	O161_wzx	H4	H4_fliC	EAEC	O161:H4
156	E16079	2016	SZCDC	none	none	O159	O159	O159_wzy	H34	H34_fliC	non-pathogenic	O159:H34
157	E16083	2016	SZCDC	none	none	O1	O1	O1_wzx	H15	H15_fliC	non-pathogenic	O1:H15
158	E16092	2016	SZCDC	none	none	O55	O55	O55_wzy	H10	H10_fliC	non-pathogenic	O55:H10
159	E16095	2016	SZCDC	none	none	O114	O100/O154	O100_wzy/O154wzx	H10	H10_fliC	non-pathogenic	O100/O154:H10
160	E16109	2016	SZCDC	escV, eaea, astA	escV, eaea, astA	O111	O111	O111_wzy	H8	H8_fliC	aEPEC	O111:H8
161	E16112	2016	SZCDC	sth, astA	sth, astA	ONT	ONT	ONT	H12	H12_fliC	ETEC	ONT:H12
162	E16113	2016	SZCDC	sth, astA	sth, astA	O6	O6	O6_wzy	H16	H16_fliC	ETEC	O6:H16
163	E16122	2016	SZCDC	none	none	O20	ONT	ONT	H9	H9_fliC	non-pathogenic	ONT:H9
164	E16128	2016	SZCDC	none	none	O86a	O86a	O86_wzy	H2	H2_fliC	non-pathogenic	O86:H2
165	E16132	2016	SZCDC	astA	astA	O8	O8	O8_wzm	H23	H23_fliC	EAEC	O8:H23
166	E16138	2016	SZCDC	none	none	O148	O148	O148_wzx	H10	H10_fliC	non-pathogenic	O148:H10
167	E16143	2016	SZCDC	sth, astA	sth, astA	O153	O153	O153_wzy	H12	H12_fliC	ETEC	O153:H12
168	E17003	2017	SZCDC	none	none	O126	O126	O126_wzy	H25	H25_fliC	non-pathogenic	O126:H25
169	E17012	2017	SZCDC	none	none	ONT	O10	O10_wzy	H32	H32_fliC	non-pathogenic	O10:H32
170	E17018	2017	SZCDC	pic	pic	O6	O6	O6_wzy	H31	H31_fliC	EAEC	O6:H31
171	E17027	2017	SZCDC	stp, astA	stp, astA	O159	O159	O159_wzy	H34	H34_fliC	ETEC	O159:H34
172	E17055	2017	SZCDC	sth, astA	sth, astA	O6	O6	O6_wzy	H16	H16_fliC	ETEC	O6:H16
173	E17068	2017	SZCDC	sth, astA	sth, astA	O159	O159	O159_wzy	H34	H34_fliC	ETEC	O159:H34
174	E17078	2017	SZCDC	stp, astA	stp, astA	O159	O159	O159_wzy	H34	H34_fliC	ETEC	O159:H34
175	E17079	2017	SZCDC	escV, eaeA, astA	escV, eaeA, astA	O145	O145	O145_wzy	H28	H28_fliC	aEPEC	O145:H28
176	E17083	2017	SZCDC	none	none	O91	O91	O91_wzy	H21	H21_fliC	non-pathogenic	O91:H21
Abbreviation, SZCDC,Shenzhen Center for Disease Control and Prevention (Shenzhen, China)
