# Supplementary material for: Molecular serotyping of diarrheagenic Escherichia coli with a MeltArray assay reveals distinct correlation between serotype and pathotype
Source: Gut Microbes. 2024 Sep 18;16(1):2401944. doi: 10.1080/19490976.2024.2401944 (PMC11529414; doi:10.1080/19490976.2024.2401944)
Supplement: Supplemental Material [file KGMI_A_2401944_SM7198.zip › Table_S3.xlsx]

## Sheet: Data file S3
Table S3. Information of 637 E. coli strains used in the multi-province study
Serial	Strain number	Source	Virulence genes	Pathotype	O group	H type	Serotype
1	GD-1	GDCDC	eae, escV	aEPEC	O119	H21	O119:H21
2	GD-2	GDCDC	sth, astA	ETEC	O159	H34	O159:H34
3	GD-3	GDCDC	eae, escV, astA	aEPEC	O109	H21	O109:H21
4	GD-4	GDCDC	eae, escV, astA	aEPEC	O55	H7	O55:H7
5	GD-5	GDCDC	lt, stp	ETEC	ONT	H10	ONT:H10
6	GD-6	GDCDC	eae, escV	aEPEC	O33	H34	O33:H34
7	GD-7	GDCDC	none	Non-pathogenic	Gp6	H31	Gp6:H31
8	GD-8	GDCDC	eae, escV, astA	aEPEC	O76	H7	O76:H7
9	GD-9	GDCDC	lt	ETEC	O25	H16	O25:H16
10	GD-10	GDCDC	eae, escV	aEPEC	O177	H8	O177:H8
11	GD-11	GDCDC	lt	ETEC	O159	H7	O159:H7
12	GD-12	GDCDC	lt	ETEC	O159	H7	O159:H7
13	GD-13	GDCDC	lt	ETEC	O159	H7	O159:H7
14	GD-14	GDCDC	eae, escV	aEPEC	O115	H10	O115:H10
15	GD-15	GDCDC	stp	ETEC	Gp7	H4	Gp7:H4
16	GD-16	GDCDC	none	Non-pathogenic	O153	H42	O153:H42
17	GD-17	GDCDC	lt	ETEC	O159	H25	O159:H25
18	GD-18	GDCDC	sth, astA	ETEC	O159	H34	O159:H34
19	GD-19	GDCDC	eae, escV	aEPEC	O180	H2	O180:H2
20	GD-20	GDCDC	eae, escV	aEPEC	O180	H11	O180:H11
21	GD-21	GDCDC	eae, escV	aEPEC	ONT	H49	ONT:H49
22	GD-22	GDCDC	none	Non-pathogenic	O9	HNT	O9:HNT
23	GD-23	GDCDC	ipaH	EIEC	Gp2	H7	Gp2:H7
24	GD-24	GDCDC	stp, astA	ETEC	O169	H41	O169:H41
25	GD-25	GDCDC	lt	ETEC	O25	H16	O25:H16
26	GD-26	GDCDC	lt	ETEC	ONT	H7	ONT:H7
27	GD-27	GDCDC	sth, astA	ETEC	O6	H16	O6:H16
28	GD-28	GDCDC	none	Non-pathogenic	O6	H19	O6:H19
29	GD-29	GDCDC	eae, escV	aEPEC	O173	H6	O173:H6
30	GD-30	GDCDC	eae, escV	aEPEC	Gp1	H6	Gp1:H6
31	GD-31	GDCDC	lt, astA	ETEC	O169	HNT	O169:HNT
32	GD-32	GDCDC	stp, sth	ETEC	Gp9	H4	Gp9:H4
33	GD-33	GDCDC	eae, escV	aEPEC	O51	H16	O51:H16
34	GD-34	GDCDC	none	Non-pathogenic	Gp9	H4	Gp9:H4
35	GD-35	GDCDC	eae, escV	aEPEC	ONT	H6	ONT:H6
36	GD-36	GDCDC	eae, escV, astA	aEPEC	O139	H8	O139:H8
37	GD-37	GDCDC	lt, sth, astA	ETEC	O6	H16	O6:H16
38	GD-38	GDCDC	aggR, pic, astA	EAEC	Gp9	H4	Gp9:H4
39	GD-39	GDCDC	none	Non-pathogenic	Gp15	H9	Gp15:H9
40	GD-40	GDCDC	none	Non-pathogenic	O52	HNT	O52:HNT
41	GD-41	GDCDC	astA	EAEC	O99	H33	O99:H33
42	GD-42	GDCDC	none	Non-pathogenic	O63	H9	O63:H9
43	GD-43	GDCDC	eae, escV	aEPEC	O103	H4	O103:H4
44	GD-44	GDCDC	eae, escV	aEPEC	O177	HNT	O177:HNT
45	GD-45	GDCDC	eae, escV	aEPEC	ONT	H49	ONT:H49
46	GD-46	GDCDC	eae, escV	aEPEC	O8	H21	O8:H21
47	GD-47	GDCDC	astA	EAEC	O99	H33	O99:H33
48	GD-48	GDCDC	eae, escV, astA	aEPEC	Gp3	H5	Gp3:H5
49	GD-49	GDCDC	stp	ETEC	ONT	H21	ONT:H21
50	GD-50	GDCDC	none	Non-pathogenic	O11	H18	O11:H18
51	GD-51	GDCDC	none	Non-pathogenic	O167	H38	O167:H38
52	GD-52	GDCDC	eae, escV, astA	aEPEC	Gp5	H40	Gp5:H40
53	GD-53	GDCDC	none	Non-pathogenic	Gp15	HNT	Gp15:HNT
54	GD-54	GDCDC	lt	ETEC	ONT	H7	ONT:H7
55	GD-55	GDCDC	pic	EAEC	O15	H18	O15:H18
56	GD-56	GDCDC	eae, escV, astA	aEPEC	Gp15	H4	Gp15:H4
57	GD-57	GDCDC	aggR, pic, astA	EAEC	O28ab	H49	O28ab:H49
58	GD-58	GDCDC	eae, escV	aEPEC	O103	H4	O103:H4
59	GD-59	GDCDC	eae, escV	aEPEC	O6	H19	O6:H19
60	GD-60	GDCDC	none	Non-pathogenic	O1	H6	O1:H6
61	GD-61	GDCDC	none	Non-pathogenic	O1	H6	O1:H6
62	GD-62	GDCDC	eae, escV	aEPEC	O173	H6	O173:H6
63	GD-63	GDCDC	eae, escV	aEPEC	O109	H21	O109:H21
64	GD-64	GDCDC	eae, escV	aEPEC	Gp3	H5	Gp3:H5
65	GD-65	GDCDC	stp, astA	ETEC	O27	H7	O27:H7
66	GD-66	GDCDC	eae, escV	aEPEC	O51	H7	O51:H7
67	GD-67	GDCDC	aggR, pic	EAEC	O99	H4	O99:H4
68	GD-68	GDCDC	eae, escV	aEPEC	O85	H4	O85:H4
69	GD-69	GDCDC	eae, escV, astA	aEPEC	ONT	H2	ONT:H2
70	GD-70	GDCDC	eae, escV	aEPEC	O115	H21	O115:H21
71	GD-71	GDCDC	eae, escV	aEPEC	Gp9	H4	Gp9:H4
72	GD-72	GDCDC	stp, astA	ETEC	O169	H41	O169:H41
73	GD-73	GDCDC	eae, escV	aEPEC	O133	H34	O133:H34
74	GD-74	GDCDC	eae, escV, astA	aEPEC	O139	H8	O139:H8
75	GD-75	GDCDC	eae, escV, astA	aEPEC	O76	H7	O76:H7
76	GD-76	GDCDC	eae, escV, astA	aEPEC	O55	H7	O55:H7
77	GD-77	GDCDC	eae, escV, astA	aEPEC	O76	H7	O76:H7
78	GD-78	GDCDC	eae, escV, astA	aEPEC	ONT	H19	ONT:H19
79	GD-79	GDCDC	eae, escV	aEPEC	O88	H25	O88:H25
80	GD-80	GDCDC	eae, escV, astA	aEPEC	O76	H10	O76:H10
81	GD-81	GDCDC	eae, escV	aEPEC	O108	H9	O108:H9
82	GD-82	GDCDC	eae, escV	aEPEC	O88	H25	O88:H25
83	GD-83	GDCDC	eae, escV	aEPEC	O85	H31	O85:H31
84	GD-84	GDCDC	eae, escV, astA	aEPEC	O76	H7	O76:H7
85	GD-85	GDCDC	eae, escV, astA	aEPEC	O38	H9	O38:H9
86	GD-86	GDCDC	eae, escV	aEPEC	ONT	H19	ONT:H19
87	GD-87	GDCDC	eae, escV	aEPEC	O103	H4	O103:H4
88	GD-88	GDCDC	lt	ETEC	O25	H16	O25:H16
89	GD-89	GDCDC	eae, escV	aEPEC	O33	H34	O33:H34
90	GD-90	GDCDC	eae, escV, astA	aEPEC	Gp4	H19	Gp4:H19
91	GD-91	GDCDC	eae, escV	aEPEC	O103	H14	O103:H14
92	GD-92	GDCDC	lt, astA	ETEC	O8	H16	O8:H16
93	GD-93	GDCDC	sth, astA	ETEC	O27	H34	O27:H34
94	GD-94	GDCDC	astA	EAEC	O81	H27	O81:H27
95	GD-95	GDCDC	eae, escV	aEPEC	O153	H7	O153:H7
96	GD-96	GDCDC	sth, astA	ETEC	O159	H34	O159:H34
97	GD-97	GDCDC	aggR, pic, astA	EAEC	O175	H31	O175:H31
98	GD-98	GDCDC	none	Non-pathogenic	Gp7	H11	Gp7:H11
99	GD-99	GDCDC	aggR, pic, astA	EAEC	O39	H49	O39:H49
100	GD-100	GDCDC	lt, astA	ETEC	O8	H23	O8:H23
101	GD-101	GDCDC	eae, escV	aEPEC	ONT	H40	ONT:H40
102	GD-102	GDCDC	eae, escV, astA	aEPEC	O55	H7	O55:H7
103	GD-103	GDCDC	aggR, pic, astA	EAEC	O3	H2	O3:H2
104	GD-104	GDCDC	lt	ETEC	O25	H16	O25:H16
105	GD-105	GDCDC	lt, pic	ETEC	O6	H1	O6:H1
106	GD-106	GDCDC	eae, escV	aEPEC	ONT	H16	ONT:H16
107	GD-107	GDCDC	aggR, pic, astA	aEPEC	O39	H49	O39:H49
108	GD-108	GDCDC	none	Non-pathogenic	O21	H52	O21:H52
109	GD-109	GDCDC	none	Non-pathogenic	Gp8	H30	Gp8:H30
110	GD-110	GDCDC	sth, astA	ETEC	O25	H42	O25:H42
111	GD-111	GDCDC	none	Non-pathogenic	Gp7	H4	Gp7:H4
112	GD-112	GDCDC	none	Non-pathogenic	O16	H5	O16:H5
113	GD-113	GDCDC	pic, astA	EAEC	O174	H8	O174:H8
114	GD-114	GDCDC	eae, escV	aEPEC	O51	H16	O51:H16
115	GD-115	GDCDC	aggR, pic, astA	EAEC	O130	H27	O130:H27
116	GD-116	GDCDC	aggR, pic, astA	EAEC	O175	H1	O175:H1
117	GD-117	GDCDC	none	Non-pathogenic	O25	H16	O25:H16
118	GD-118	GDCDC	aggR, pic	EAEC	O86	H11	O86:H11
119	GD-119	GDCDC	aggR, pic, astA	EAEC	O81	H27	O81:H27
120	GD-120	GDCDC	eae, escV, astA	aEPEC	O55	H7	O55:H7
121	GD-121	GDCDC	astA	EAEC	O128	H10	O128:H10
122	GD-122	GDCDC	aggR, pic, astA	EAEC	Gp9	H18	Gp9:H18
123	GD-123	GDCDC	eae, escV, astA	aEPEC	O185	H19	O185:H19
124	GD-124	GDCDC	eae, escV	aEPEC	O63	H18	O63:H18
125	GD-125	GDCDC	eae, escV, astA	aEPEC	O76	H7	O76:H7
126	GD-126	GDCDC	aggR	EAEC	Gp9	H18	Gp9:H18
127	GD-127	GDCDC	sth, astA	ETEC	O159	H34	O159:H34
128	GD-128	GDCDC	eae, escV	aEPEC	O103	H4	O103:H4
129	GD-129	GDCDC	astA	EAEC	O166	H15	O166:H15
130	GD-130	GDCDC	astA	EAEC	O5	H4	O5:H4
131	GD-131	GDCDC	ipaH	EIEC	O96	H19	O96:H19
132	GD-132	GDCDC	eae, escV	aEPEC	O139	H19	O139:H19
133	GD-133	GDCDC	pic	EAEC	O166	H15	O166:H15
134	GD-134	GDCDC	aggR, pic, astA	EAEC	O39	H49	O39:H49
135	GD-135	GDCDC	eae, escV, astA	aEPEC	O145	H28	O145:H28
136	GD-136	GDCDC	astA	EAEC	O99	H33	O99:H33
137	GD-137	GDCDC	lt, sth, astA	ETEC	O6	H16	O6:H16
138	GD-138	GDCDC	stp, astA	ETEC	O159	H34	O159:H34
139	GD-139	GDCDC	none	Non-pathogenic	ONT	H16	ONT:H16
140	GD-140	GDCDC	eae, escV	aEPEC	ONT	H16	ONT:H16
141	GD-141	GDCDC	eae, escV, astA	aEPEC	Gp5	H40	Gp5:H40
142	GD-142	GDCDC	eae, escV, astA	aEPEC	O56	H6	O56:H6
143	GD-143	GDCDC	aggR, pic	EAEC	O130	H27	O130:H27
144	GD-144	GDCDC	aggR, pic	EAEC	O130	H27	O130:H27
145	GD-145	GDCDC	sth, astA	ETEC	Gp13	H16	Gp13:H16
146	GD-146	GDCDC	aggR, pic	EAEC	O63	H21	O63:H21
147	GD-147	GDCDC	aggR, pic	EAEC	O130	H27	O130:H27
148	GD-148	GDCDC	aggR, pic	EAEC	O130	H27	O130:H27
149	GD-149	GDCDC	sth, astA	ETEC	O6	H16	O6:H16
150	GD-150	GDCDC	aggR, pic	EAEC	Gp12	H18	Gp12:H18
151	GD-151	GDCDC	sth, astA	ETEC	O6	H16	O6:H16
152	GD-152	GDCDC	sth, astA	ETEC	O6	H16	O6:H16
153	GD-153	GDCDC	aggR, pic	EAEC	Gp9	H18	Gp9:H18
154	GD-154	GDCDC	sth, lt, astA	ETEC	O6	H16	O6:H16
155	GD-155	GDCDC	sth, lt, astA	ETEC	O6	H16	O6:H16
156	GD-156	GDCDC	sth, lt, astA	ETEC	O6	H16	O6:H16
157	GD-157	GDCDC	sth, astA	ETEC	O6	H16	O6:H16
158	GD-158	GDCDC	sth, astA	ETEC	O6	H16	O6:H16
159	GD-159	GDCDC	sth, astA	ETEC	O6	H16	O6:H16
160	GD-160	GDCDC	pic	EAEC	O6	H31	O6:H31
161	GD-161	GDCDC	sth, astA	ETEC	O6	H16	O6:H16
162	GD-162	GDCDC	lt	ETEC	O25	H16	O25:H16
163	GD-163	GDCDC	lt	ETEC	O25	H16	O25:H16
164	GD-164	GDCDC	lt	ETEC	O25	H16	O25:H16
165	GD-165	GDCDC	sth, astA	ETEC	O25	H16	O25:H16
166	GD-166	GDCDC	lt	ETEC	O25	H16	O25:H16
167	GD-167	GDCDC	sth, astA	ETEC	O148	H28	O148:H28
168	GD-168	GDCDC	sth, astA	ETEC	O148	H28	O148:H28
169	GD-169	GDCDC	sth, astA	ETEC	O148	H28	O148:H28
170	GD-170	GDCDC	sth, astA	ETEC	O148	H28	O148:H28
171	GD-171	GDCDC	sth, astA	ETEC	O148	H28	O148:H28
172	GD-172	GDCDC	sth, astA	ETEC	O148	H28	O148:H28
173	GD-173	GDCDC	sth, astA	ETEC	O148	H28	O148:H28
174	GD-174	GDCDC	sth, astA	ETEC	O148	H28	O148:H28
175	GD-175	GDCDC	stp, astA	ETEC	O27	H7	O27:H7
176	GD-176	GDCDC	stp	ETEC	O27	H7	O27:H7
177	GD-177	GDCDC	stp, astA	ETEC	O27	H7	O27:H7
178	GD-178	GDCDC	stp	ETEC	O27	H7	O27:H7
179	GD-179	GDCDC	aggR, pic	EAEC	O15	H18	O15:H18
180	GD-180	GDCDC	pic	EAEC	O15	H18	O15:H18
181	GD-181	GDCDC	stp, astA	ETEC	O169	H41	O169:H41
182	GD-182	GDCDC	stp, astA	ETEC	O169	H41	O169:H41
183	GD-183	GDCDC	stp, astA	ETEC	O169	H41	O169:H41
184	GD-184	GDCDC	lt, astA	ETEC	O169	H14	O169:H14
185	GD-185	GDCDC	sth, astA	ETEC	O153	H12	O153:H12
186	GD-186	GDCDC	sth, astA	ETEC	O153	H12	O153:H12
187	GD-187	GDCDC	sth, astA	ETEC	O6	H16	O6:H16
188	GD-188	GDCDC	sth, astA	ETEC	ONT	H12	ONT:H12
189	GD-189	GDCDC	escV, eaeA, astA	aEPEC	O109	H21	O109:H21
190	GD-190	GDCDC	escV, eaeA	aEPEC	O109	H21	O109:H21
191	GD-191	GDCDC	escV, eaeA	aEPEC	O109	H21	O109:H21
192	GD-192	GDCDC	escV, eaeA	aEPEC	O109	H21	O109:H21
193	GD-193	GDCDC	escV, eaeA, astA	aEPEC	O8	H19	O8:H19
194	GD-194	GDCDC	escV, eaeA, astA	aEPEC	O126	H19	O126:H19
195	GD-195	GDCDC	escV, eaeA, astA	aEPEC	O126	H19	O126:H19
196	GD-196	GDCDC	astA	EAEC	O166	H15	O166:H15
197	GD-197	GDCDC	astA	EAEC	O166	H15	O166:H15
198	GD-198	GDCDC	astA	EAEC	O166	H15	O166:H15
199	GD-199	GDCDC	sth, astA	ETEC	O159	H34	O159:H34
200	GD-200	GDCDC	sth, astA	ETEC	O159	H34	O159:H34
201	GD-201	GDCDC	stp, astA	ETEC	O159	H34	O159:H34
202	GD-202	GDCDC	ipaH	EIEC	GP2	H7	GP2:H7
203	GD-203	GDCDC	pic, aggR, astA	EAEC	O28ab	H49	O28ab:H49
204	GD-204	GDCDC	aggR, pic	EAEC	O86	H27	O86:H27
205	GD-205	GDCDC	escV, eaeA, astA	aEPEC	O145	H28	O145:H28
206	GD-206	GDCDC	escV, eaeA, astA	aEPEC	O145	H28	O145:H28
207	GD-207	GDCDC	sth, astA	ETEC	O148	H28	O148:H28
208	GD-208	GDCDC	stp	ETEC	O27	H7	O27:H7
209	GD-209	GDCDC	pic	EAEC	O143	H4	O143:H4
210	GD-210	GDCDC	escV, eaeA	aEPEC	O26	H11	O26:H11
211	GD-211	GDCDC	escV, eaeA	aEPEC	O26	H11	O26:H11
212	GD-212	GDCDC	escV, eaeA	aEPEC	O26	H11	O26:H11
213	GD-213	GDCDC	escV, eaeA, astA	aEPEC	O126	H19	O126:H19
214	GD-214	GDCDC	none	Non-pathogenic	O148	H10	O148:H10
215	GD-215	GDCDC	none	Non-pathogenic	O167	H41	O167:H41
216	GD-216	GDCDC	stp, astA	ETEC	O167	H41	O167:H41
217	GD-217	GDCDC	none	Non-pathogenic	O126	H25	O126:H25
218	GD-218	GDCDC	aggR, pic	EAEC	O63	H32	O63:H32
219	GD-219	GDCDC	escV, eaeA	aEPEC	O63	H6	O63:H6
220	GD-220	GDCDC	lt	ETEC	O29	H12	O29:H12
221	GD-221	GDCDC	none	Non-pathogenic	O55	H10	O55:H10
222	GD-222	GDCDC	escV, eaeA, astA	aEPEC	O55	H7	O55:H7
223	GD-223	GDCDC	none	Non-pathogenic	O55	H10	O55:H10
224	GD-224	GDCDC	none	Non-pathogenic	ONT	H10	ONT:H10
225	GD-225	GDCDC	ipaH	EIEC	Gp13	H30	Gp13:H30
226	GD-226	GDCDC	astA	EAEC	O157	H42	O157:H42
227	GD-227	GDCDC	escV, eaeA, astA	aEPEC	O91	H19	O91:H19
228	GD-228	GDCDC	none	Non-pathogenic	O91	H21	O91:H21
229	GD-229	GDCDC	escV, eaeA	aEPEC	O180	H2	O180:H2
230	GD-230	GDCDC	escV, eaeA	aEPEC	O103	H4	O103:H4
231	GD-231	GDCDC	none	Non-pathogenic	O27	H7	O27:H7
232	GD-232	GDCDC	none	Non-pathogenic	O121	H14	O121:H14
233	GD-233	GDCDC	eaeA, escV, bfpB	tEPEC	O142	H34	O142:H34
234	GD-234	GDCDC	pic	EAEC	O161	H4	O161:H4
235	GD-235	GDCDC	none	Non-pathogenic	O91	H2	O91:H2
236	GD-236	GDCDC	sth, astA	ETEC	O159	H34	O159:H34
237	GD-237	GDCDC	sth, astA	ETEC	O159	H34	O159:H34
238	GD-238	GDCDC	sth, astA	ETEC	O159	H34	O159:H34
239	GD-239	GDCDC	lt	ETEC	O159	H7	O159:H7
240	GD-240	GDCDC	sth, astA	ETEC	O159	H34	O159:H34
241	GD-241	GDCDC	sth, astA	ETEC	O159	H34	O159:H34
242	GD-242	GDCDC	stp, astA	ETEC	O159	H34	O159:H34
243	GD-243	GDCDC	lt	ETEC	O159	H7	O159:H7
244	GD-244	GDCDC	sth, astA	ETEC	O159	H34	O159:H34
245	GD-245	GDCDC	sth, astA	ETEC	O159	H34	O159:H34
246	GD-246	GDCDC	sth, astA	ETEC	O159	H34	O159:H34
247	GD-247	GDCDC	astA	EAEC	O15	H10	O15:H10
248	GD-248	GDCDC	sth, astA	ETEC	O159	H34	O159:H34
249	GD-249	GDCDC	astA	EAEC	O159	H34	O159:H34
250	GD-250	GDCDC	sth, astA	ETEC	O159	H34	O159:H34
251	GD-251	GDCDC	sth, astA	ETEC	O159	H43	O159:H43
252	GD-252	GDCDC	sth, astA	ETEC	O159	H34	O159:H34
253	GD-253	GDCDC	sth, astA	ETEC	O161	H34	O161:H34
254	GD-254	GDCDC	sth, astA	ETEC	O159	H34	O159:H34
255	GD-255	GDCDC	sth, astA	ETEC	O159	H34	O159:H34
256	GD-256	GDCDC	sth, astA	ETEC	O159	H34	O159:H34
257	GD-257	GDCDC	sth, astA	ETEC	O159	H34	O159:H34
258	GD-258	GDCDC	sth, astA	ETEC	O159	H34	O159:H34
259	GD-259	GDCDC	sth, astA	ETEC	O159	H34	O159:H34
260	GD-260	GDCDC	sth, astA	ETEC	O159	H34	O159:H34
261	GD-261	GDCDC	sth, astA	ETEC	O159	H20	O159:H20
262	GD-262	GDCDC	sth, astA	ETEC	O159	H43	O159:H43
263	GD-263	GDCDC	sth, astA	ETEC	O159	H34	O159:H34
264	GD-264	GDCDC	sth, astA	ETEC	O159	H34	O159:H34
265	GD-265	GDCDC	none	Non-pathogenic	O159	H34	O159:H34
266	GD-266	GDCDC	sth, astA	ETEC	O159	H34	O159:H34
267	GD-267	GDCDC	stp, astA	ETEC	O159	H34	O159:H34
268	GD-268	GDCDC	none	Non-pathogenic	O25	H4	O25:H4
269	GD-269	GDCDC	lt	ETEC	O25	H16	O25:H16
270	GD-270	GDCDC	sth, astA	ETEC	O153	H12	O153:H12
271	GD-271	GDCDC	none	Non-pathogenic	O1	H15	O1:H15
272	GD-272	GDCDC	eaeA, escV, astA	aEPEC	O91	H19	O91:H19
273	GD-273	GDCDC	astA	EAEC	O1	H6	O1:H6
274	GD-274	GDCDC	none	Non-pathogenic	O1	H15	O1:H15
275	GD-275	GDCDC	eaeA, escV	aEPEC	Gp1	H6	Gp1:H6
276	GD-276	GDCDC	sth	ETEC	ONT	H12	ONT:H12
277	GD-277	GDCDC	lt, sth, astA	ETEC	O6	H16	O6:H16
278	GD-278	GDCDC	eaeA, escV	aEPEC	Gp1	H6	Gp1:H6
279	GD-279	GDCDC	none	Non-pathogenic	O86a	H18	O86:H18
280	GD-280	GDCDC	none	Non-pathogenic	O86	H18	O86:H18
281	GD-281	GDCDC	ipaH	EIEC	Gp10	H30	Gp10:H30
282	GD-282	GDCDC	none	Non-pathogenic	ONT	H4	ONT:H4
283	GD-283	GDCDC	eaeA, escV	aEPEC	O109	H21	O109:H21
284	GD-284	GDCDC	eaeA, escV	aEPEC	O119	H8	O119:H8
285	GD-285	GDCDC	eaeA, escV, astA	aEPEC	O8	H19	O8:H19
286	GD-286	GDCDC	none	Non-pathogenic	O25	H18	O25:H18
287	GD-287	GDCDC	none	Non-pathogenic	O8	H21	O8:H21
288	GD-288	GDCDC	astA	EAEC	O8	H23	O8:H23
289	GD-289	GDCDC	pic, aggR, astA	EAEC	Gp9	H18	Gp9:H18
290	GD-290	GDCDC	pic, aggR, astA	EAEC	O126	H27	O126:H27
291	GD-291	GDCDC	pic, aggR, astA	EAEC	O126	H27	O126:H27
292	GD-292	GDCDC	pic, aggR, astA	EAEC	O126	H27	O126:H27
293	GD-293	GDCDC	stx1, escV, eaea, astA	EHEC	O111	H8	O111:H8
294	GD-294	GDCDC	none	Non-pathogenic	O166	H15	O166:H15
295	GD-295	GDCDC	sth, astA	ETEC	O148	H28	O148:H28
296	GD-296	GDCDC	stp, astA	ETEC	O169	H41	O169:H41
297	GD-297	GDCDC	none	Non-pathogenic	O160	H47	O160:H47
298	GD-298	GDCDC	escV, eaea, astA	aEPEC	O12	H30	O12:H30
299	GD-299	GDCDC	escV, eaea, astA	aEPEC	O111	H8	O111:H8
300	GD-300	GDCDC	sth	ETEC	O15	H18	O15:H18
301	GD-301	GDCDC	sth	ETEC	O25	H16	O25:H16
302	GD-302	GDCDC	none	Non-pathogenic	O8	H14	O8:H14
303	GD-303	GDCDC	astA	EAEC	O166	H15	O166:H15
304	GD-304	GDCDC	none	Non-pathogenic	O12	H4	O12:H4
305	GD-305	GDCDC	none	Non-pathogenic	Gp2	H25	Gp2:H25
306	GD-306	GDCDC	ipaH	EIEC	Gp2	H7	Gp2:H7
307	GD-307	GDCDC	escV, eaeA, astA	aEPEC	O128	H2	O128:H2
308	GD-308	GDCDC	escV, eaeA	aEPEC	O145	H28	O145:H28
309	GD-309	GDCDC	escV, eaeA	aEPEC	O145	H28	O145:H28
310	GD-310	GDCDC	none	Non-pathogenic	O148	H10	O148:H10
311	GD-311	GDCDC	astA	EAEC	O157	H42	O157:H42
312	GD-312	GDCDC	none	Non-pathogenic	ONT	H12	ONT:H12
313	GD-313	GDCDC	lt	ETEC	O159	H7	O159:H7
314	GD-314	GDCDC	none	Non-pathogenic	O153	H4	O153:H4
315	GD-315	GDCDC	none	Non-pathogenic	O6	H10	O6:H10
316	GD-316	GDCDC	astA	EAEC	O1	H34	O1:H34
317	GD-317	GDCDC	astA	EAEC	O1	H34	O1:H34
318	GD-318	GDCDC	none	Non-pathogenic	O86	H18	O86:H18
319	GD-319	GDCDC	aggR, pic, astA	EAEC	ONT	H31	ONT:H31
320	GD-320	GDCDC	none	Non-pathogenic	Gp12	H7	Gp12:H7
321	GD-321	GDCDC	stp	ETEC	O27	H7	O27:H7
322	GD-322	GDCDC	astA	EAEC	Gp9	H18	Gp9:H18
323	GD-323	GDCDC	none	Non-pathogenic	ONT	H7	ONT:H7
324	GD-324	GDCDC	none	Non-pathogenic	ONT	H30	ONT:H30
325	GD-325	GDCDC	stx1, stx2, escV, eaea, astA	EHEC	O157	H7	O157:H7
326	GD-326	GDCDC	astA	EAEC	O16	H33	O16:H33
327	GD-327	GDCDC	astA	EAEC	O25	H18	O25:H18
328	GD-328	GDCDC	astA	EAEC	Gp8	H27	Gp8:H27
329	GD-329	GDCDC	astA	EAEC	O92	H45	O92:H45
330	GD-330	GDCDC	astA	EAEC	Gp8	H27	Gp8:H27
331	GD-331	GDCDC	astA	EAEC	Gp2	H30	Gp2:H30
332	GD-332	GDCDC	escV, eae, astA	aEPEC	O100	H11	O100:H11
333	GD-333	GDCDC	sth	ETEC	O15	H18	O15:H18
334	GD-334	GDCDC	sth	ETEC	Gp8	H27	Gp8:H27
335	GD-335	GDCDC	astA	EAEC	O166	H15	O166:H15
336	GD-336	GDCDC	astA	EAEC	O25	H31	O25:H31
337	GD-337	GDCDC	astA	EAEC	Gp8	H31	Gp8:H31
338	GD-338	GDCDC	aggR, pic	EAEC	O176	H34	O176:H34
339	GD-339	GDCDC	astA	EAEC	O25	H18	O25:H18
340	GD-340	GDCDC	pic	EAEC	Gp7	H6	Gp7:H6
341	GD-341	GDCDC	aggR, pic	EAEC	O99	H4	O99:H4
342	GD-342	GDCDC	stp	ETEC	O27	H7	O27:H7
343	GD-343	GDCDC	aggR, pic	EAEC	O99	H4	O99:H4
344	GD-344	GDCDC	aggR, pic，astA	EAEC	O104	H4	O104:H4
345	GD-345	GDCDC	aggR, pic	EAEC	O176	H34	O176:H34
346	GD-346	GDCDC	pic	EAEC	O120	H5	O120:H5
347	GD-347	GDCDC	aggR, pic, astA	EAEC	O104	H4	O104:H4
348	GD-348	GDCDC	stp	ETEC	O27	H7	O27:H7
349	GD-349	GDCDC	stp	ETEC	O27	H7	O27:H7
350	GD-350	GDCDC	aggR, pic	EAEC	O176	H34	O176:H34
351	GD-351	GDCDC	aggR, pic	EAEC	O176	H34	O176:H34
352	GD-352	GDCDC	aggR, pic	EAEC	O176	H34	O176:H34
353	GD-353	GDCDC	aggR, astA, pic	EAEC	O104	H4	O104:H4
354	GD-354	GDCDC	aggR	EAEC	O15	H18	O15:H18
355	GD-355	GDCDC	sth	ETEC	O15	H8	O15:H18
356	HN-1	HNCDC	aggR, pic	EAEC	O99	H10	O99:H10
357	HN-2	HNCDC	aggR, pic, astA	EAEC	Gp9	H12	Gp9:H12
358	HN-3	HNCDC	sth, astA	ETEC	O148	H28	O148:H28
359	HN-4	HNCDC	lt, sth	ETEC	O6	H16	O6:H16
360	HN-5	HNCDC	ipaH	EIEC	Gp13	H7	Gp13:H7
361	HN-6	HNCDC	lt, sth	ETEC	O25	H16	O25:H16
362	HN-7	HNCDC	None	Non-pathogenic	O150	H28	O150:H28
363	HN-8	HNCDC	lt, sth, astA	ETEC	O6	H16	O6:H16
364	HN-9	HNCDC	sth, astA	ETEC	O25	H16	O25:H16
365	HN-10	HNCDC	lt	ETEC	O80	H19	O80:H19
366	HN-11	HNCDC	none	Non-pathogenic	O86a	H6	O86:H6
367	HN-12	HNCDC	lt, astA	ETEC	O64	H21	O64:H21
368	HN-13	HNCDC	sth	ETEC	O128	H12	O128:H12
369	HN-14	HNCDC	ipaH	EIEC	Gp2	H7	Gp2:H7
370	HN-15	HNCDC	lt	ETEC	O133	H16	O133:H16
371	HN-16	HNCDC	ipaH, astA, pic	EIEC	O130	H26	O130:H26
372	HN-17	HNCDC	ipaH	EIEC	Gp2	H7	Gp2:H7
373	HN-18	HNCDC	eae, escV	aEPEC	O21	H21	O21:H21
374	HN-19	HNCDC	astA	EAEC	ONT	H9	ONT:H9
375	HN-20	HNCDC	eae, escV, astA	aEPEC	O103	H2	O103:H2
376	HN-21	HNCDC	eae, escV	aEPEC	O88	H25	O88:H25
377	HN-22	HNCDC	eae, escV	aEPEC	O153	H21	O153:H21
378	HN-23	HNCDC	eae, escV	aEPEC	O33	H34	O33:H34
379	HN-24	HNCDC	eae, escV	aEPEC	O153	H21	O153:H21
380	HN-25	HNCDC	eae, escV, bfpB	tEPEC	O153	H21	O153:H21
381	HN-26	HNCDC	eae, escV	aEPEC	O153	H21	O153:H21
382	HN-27	HNCDC	eae, escV	aEPEC	O55	H21	O55:H21
383	HN-28	HNCDC	ipaH	EIEC	Gp2	H7	Gp2:H7
384	HN-29	HNCDC	ipaH	EIEC	Gp2	H7	Gp2:H7
385	HN-30	HNCDC	none	Non-pathogenic	O86	H6	O86:H6
386	HN-31	HNCDC	ipaH	EIEC	Gp2	H7	Gp2:H7
387	HN-32	HNCDC	sth, astA	ETEC	O30	H10	O30:H10
388	HN-33	HNCDC	sth, astA	ETEC	O148	H28	O148:H28
389	HN-34	HNCDC	sth, lt, astA	ETEC	O159	H43	O159:H43
390	HN-35	HNCDC	aggR, pic	EAEC	O130	H27	O130:H27
391	HN-36	HNCDC	aggR, pic, astA	EAEC	O37	H2	O37:H2
392	HN-37	HNCDC	aggR, pic, astA	EAEC	O37	H32	O37:H32
393	HN-38	HNCDC	eae, escV, stx2	EHEC	O157	H7	O157:H7
394	HN-39	HNCDC	astA	EAEC	O25	H4	O25:H4
395	HN-40	HNCDC	eae, escV	aEPEC	O126	H34	O126:H34
396	HN-41	HNCDC	none	Non-pathogenic	O169	H41	O169:H41
397	HN-42	HNCDC	none	Non-pathogenic	O169	H41	O169:H41
398	HN-43	HNCDC	aggR, pic	EAEC	O99	H34	O99:H34
399	HN-44	HNCDC	pic, aggR, astA	EAEC	O39	H49	O39:H49
400	HN-45	HNCDC	pic, aggR, astA	EAEC	O104	H4	O104:H4
401	HN-46	HNCDC	sth, astA	ETEC	O6	H16	O6:H16
402	HN-47	HNCDC	eae, escV, pic, astA	aEPEC	O39	H5	O39:H5
403	HN-48	HNCDC	eae, escV	aEPEC	O88	H8	O88:H8
404	HN-49	HNCDC	lt	ETEC	O25	H16	O25:H16
405	HN-50	HNCDC	eae, escV	aEPEC	O138	H48	O138:H48
406	HN-51	HNCDC	lt, astA	ETEC	O6	H16	O6:H16
407	HN-52	HNCDC	stp, astA	ETEC	O159	H34	O159:H34
408	HN-53	HNCDC	pic, aggR, astA	EAEC	O93	H12	O93:H12
409	HN-54	HNCDC	stp, astA	ETEC	O149	H41	O149:H41
410	HN-55	HNCDC	lt	ETEC	O25	H16	O25:H16
411	HN-56	HNCDC	stp, astA	ETEC	O169	H41	O169:H41
412	HN-57	HNCDC	none	Non-pathogenic	O15	H18	O15:H18
413	HN-58	HNCDC	stp, astA	ETEC	O159	H34	O159:H34
414	HN-59	HNCDC	aggR, pic, astA	EAEC	O154	H19	O154:H19
415	HN-60	HNCDC	stp, astA	ETEC	O159	H34	O159:H34
416	HN-61	HNCDC	sth, astA	ETEC	O6	H16	O6:H16
417	HN-62	HNCDC	stx1, astA, eae, escV	EHEC	O26	H11	O26:H11
418	HN-63	HNCDC	eae, escV	aEPEC	O49	H10	O49:H10
419	HN-64	HNCDC	eae, escV	aEPEC	O51	H21	O51:H21
420	HN-65	HNCDC	eae, escV	aEPEC	O88	H8	O88:H8
421	HN-66	HNCDC	eae, escV	aEPEC	O109	H21	O109:H21
422	HN-67	HNCDC	none	Non-pathogenic	O15	H18	O15:H18
423	HN-68	HNCDC	aggR, pic	EAEC	O63	H4	O63:H4
424	HN-69	HNCDC	eae, escV, astA	aEPEC	Gp5	H19	Gp5:H19
425	HN-70	HNCDC	sth, astA	ETEC	O148	H28	O148:H28
426	HN-71	HNCDC	eae, escV, astA	aEPEC	O34	H9	O34:H9
427	HN-72	HNCDC	none	Non-pathogenic	O1	H15	O1:H15
428	HN-73	HNCDC	eae, escV	aEPEC	O88	H25	O88:H25
429	HN-74	HNCDC	aggR, pic, astA	EAEC	O39	H49	O39:H49
430	HN-75	HNCDC	ipaH	EIEC	Gp2	H7	Gp2:H7
431	HN-76	HNCDC	lt, sth, astA	ETEC	O6	H16	O6:H16
432	HN-77	HNCDC	lt, sth, astA	ETEC	O8	H7	O8:H7
433	HN-78	HNCDC	lt, sth, astA	ETEC	O174	H16	O174:H16
434	HN-79	HNCDC	none	Non-pathogenic	O1	H15	O1:H15
435	HN-80	HNCDC	ipaH	EIEC	Gp2	H7	Gp2:H7
436	HN-81	HNCDC	eae, escV, pic, astA	aEPEC	O145	H28	O145:H28
437	HN-82	HNCDC	eae, escV, pic, astA	aEPEC	O145	H28	O145:H28
438	HN-83	HNCDC	none	Non-pathogenic	ONT	H9	ONT:H9
439	HN-84	HNCDC	pic	EAEC	O6	H1	O6:H1
440	HN-85	HNCDC	ipaH	EIEC	Gp2	H7	Gp2:H7
441	HN-86	HNCDC	none	Non-pathogenic	O86a	H18	O86:H18
442	HN-87	HNCDC	eae, escV	aEPEC	O128	H2	O128:H2
443	HN-88	HNCDC	eae, escV, astA	aEPEC	O111	H8	O111:H8
444	HN-89	HNCDC	eae, escV	aEPEC	O88	H5	O88:H5
445	HN-90	HNCDC	none	Non-pathogenic	O27	H7	O27:H7
446	HN-91	HNCDC	none	Non-pathogenic	O27	H7	O27:H7
447	HN-92	HNCDC	lt, stp	ETEC	ONT	H10	ONT:H10
448	HN-93	HNCDC	lt, astA	ETEC	ONT	H10	ONT:H10
449	HN-94	HNCDC	eae, escV	aEPEC	O51	H16	O51:H16
450	HN-95	HNCDC	ipaH	EIEC	Gp2	H7	Gp2:H7
451	HN-96	HNCDC	none	Non-pathogenic	O15	H18	O15:H18
452	HN-97	HNCDC	ipaH	EIEC	Gp2	H7	Gp2:H7
453	HN-98	HNCDC	lt, sth, astA	ETEC	O6	H16	O6:H16
454	HN-99	HNCDC	lt	ETEC	O25	H16	O25:H16
455	HN-100	HNCDC	lt, sth, astA	ETEC	O148	H28	O148:H28
456	HN-101	HNCDC	stp, astA	ETEC	O159	H34	O159:H34
457	HN-102	HNCDC	none	Non-pathogenic	O153	H30	O153:H30
458	HN-103	HNCDC	aggR, pic	EAEC	O130	H27	O130:H27
459	HN-104	HNCDC	aggR, pic	EAEC	O51	H5	O51:H5
460	HN-105	HNCDC	none	Non-pathogenic	O25	H4	O25:H4
461	HN-106	HNCDC	none	Non-pathogenic	O25	H4	O25:H4
462	JS-1	JSCDC	astA	EAEC	O111	H4	O111:H4
463	JS-2	JSCDC	none	Non-pathogenic	O88	H31	O88:H31
464	JS-3	JSCDC	none	Non-pathogenic	O12	H4	O12:H4
465	JS-4	JSCDC	escV, eae	aEPEC	O112ab	H8	O112ab:H8
466	JS-5	JSCDC	none	Non-pathogenic	O74	H10	O74:H10
467	JS-6	JSCDC	aggR, pic, astA	EAEC	O175	H31	O175:H31
468	JS-7	JSCDC	aggR, pic	EAEC	O78	H2	O78:H2
469	JS-8	JSCDC	eae, escV	aEPEC	O25	H42	O25:H42
470	JS-9	JSCDC	aggR, pic	EAEC	Gp9	H10	Gp9:H10
471	JS-10	JSCDC	aggR, pic	EAEC	Gp9	H18	Gp9:H18
472	JS-11	JSCDC	none	Non-pathogenic	O10	H32	O10:H32
473	JS-12	JSCDC	escV, eae, astA	aEPEC	Gp10	H11	Gp10:H11
474	JS-13	JSCDC	escV, eae	aEPEC	Gp12	H10	Gp12:H10
475	JS-14	JSCDC	aggR, pic	EAEC	O130	H27	O130:H27
476	JS-15	JSCDC	aggR, pic, astA	EAEC	Gp9	H18	Gp9:H18
477	JS-16	JSCDC	none	Non-pathogenic	O128	H7	O128:H7
478	JS-17	JSCDC	none	Non-pathogenic	ONT	H12	ONT:H12
479	JS-18	JSCDC	astA	EAEC	ONT	H4	ONT:H4
480	JS-19	JSCDC	astA	EAEC	O53	H28	O53:H28
481	JS-20	JSCDC	astA	EAEC	O146	H28	O146:H28
482	JS-21	JSCDC	astA	EAEC	O6	H14	O6:H14
483	JS-22	JSCDC	astA	EAEC	ONT	H4	ONT:H4
484	JS-23	JSCDC	astA	EAEC	ONT	H41	ONT:H41
485	JS-24	JSCDC	none	Non-pathogenic	O4	H5	O4:H5
486	JS-25	JSCDC	escV, eae	aEPEC	Gp8	H40	Gp8:H40
487	JS-26	JSCDC	astA	EAEC	Gp12	H14	Gp12:H14
488	JS-27	JSCDC	none	Non-pathogenic	ONT	H4	ONT:H4
489	JS-28	JSCDC	none	Non-pathogenic	O23	H16	O23:H16
490	JS-29	JSCDC	aggR, pic	EAEC	O86	H2	O86:H2
491	JS-30	JSCDC	escV, eae	aEPEC	O109	H21	O109:H21
492	JS-31	JSCDC	pic, astA	EAEC	O160	H4	O160:H4
493	JS-32	JSCDC	none	Non-pathogenic	Gp9	H18	Gp9:H18
494	JS-33	JSCDC	escV, eae, astA	aEPEC	O177	H11	O177:H11
495	JS-34	JSCDC	astA	EAEC	Gp9	H18	Gp9:H18
496	JS-35	JSCDC	astA	EAEC	O103	H19	O103:H19
497	JS-36	JSCDC	pic	EAEC	O166	H15	O166:H15
498	JS-37	JSCDC	lt	ETEC	ONT	H14	ONT:H14
499	JS-38	JSCDC	astA	EAEC	O146	H19	O146:H19
500	JS-39	JSCDC	astA	EAEC	O15	H10	O15:H10
501	JS-40	JSCDC	escV, eae	aEPEC	ONT	H9	ONT:H9
502	JS-41	JSCDC	astA	EAEC	O100	H25	O100:H25
503	JS-42	JSCDC	lt	ETEC	O25	H16	O25:H16
504	JS-43	JSCDC	aggR, pic, astA	EAEC	O3	H2	O3:H2
505	JS-44	JSCDC	none	Non-pathogenic	O19	H4	O19:H4
506	JS-45	JSCDC	astA	EAEC	ONT	HNT	ONT:HNT
507	JS-46	JSCDC	astA	EAEC	O166	H15	O166:H15
508	JS-47	JSCDC	stp	ETEC	O27	H7	O27:H7
509	JS-48	JSCDC	sth, astA	ETEC	O6	H16	O6:H16
510	JS-49	JSCDC	none	Non-pathogenic	O8	H9	O8:H9
511	JS-50	JSCDC	lt	ETEC	O25	H16	O25:H16
512	JS-51	JSCDC	none	Non-pathogenic	ONT	H12	ONT:H12
513	JS-52	JSCDC	astA	EAEC	O146	H28	O146:H28
514	JS-53	JSCDC	pic	EAEC	O15	H18	O15:H18
515	JS-54	JSCDC	none	Non-pathogenic	Gp9	H18	Gp9:H18
516	JS-55	JSCDC	eae, escV, astA	aEPEC	Gp8	H12	Gp8:H12
517	JS-56	JSCDC	astA	EAEC	O4	H52	O4:H52
518	JS-57	JSCDC	aggR, pic	EAEC	ONT	H27	ONT:H27
519	JS-58	JSCDC	none	Non-pathogenic	O16	H5	O16:H5
520	JS-59	JSCDC	eae, escV	aEPEC	O33	H34	O33:H34
521	JS-60	JSCDC	stp, lt	ETEC	O91	H10	O91:H10
522	JS-61	JSCDC	astA	EAEC	Gp7	H30	Gp7:H30
523	JS-62	JSCDC	aggR, pic	EAEC	O55	H11	O55:H11
524	JS-63	JSCDC	none	Non-pathogenic	O86a	H2	O86:H2
525	JS-64	JSCDC	eae, escV	aEPEC	O88	H8	O88:H8
526	JS-65	JSCDC	astA	EAEC	O9	H4	O9:H4
527	JS-66	JSCDC	astA	EAEC	O130	H27	O130:H27
528	JS-67	JSCDC	astA	EAEC	Gp7	H30	Gp7:H30
529	JS-68	JSCDC	none	Non-pathogenic	O23	H16	O23:H16
530	JS-69	JSCDC	none	Non-pathogenic	O25	H18	O25:H18
531	JS-70	JSCDC	stx1, stx2	STEC	O128	H2	O128:H2
532	JS-71	JSCDC	eae, escV	aEPEC	O88	H8	O88:H8
533	JS-72	JSCDC	astA	EAEC	O9	H9	O9:H9
534	JS-73	JSCDC	aggR, pic, astA	EAEC	ONT	H28	ONT:H28
535	JS-74	JSCDC	astA	EAEC	ONT	H10	ONT:H10
536	JS-75	JSCDC	eae, escV, bfpB, astA	tEPEC	O16	H48	O16:H48
537	SC-1	SCCDC	eae, escV	aEPEC	O178	H7	O178:H7
538	SC-2	SCCDC	eae, escV	aEPEC	ONT	H6	ONT:H6
539	SC-3	SCCDC	eae, escV	aEPEC	O109	H21	O109:H21
540	SC-4	SCCDC	eae, escV, astA	aEPEC	O177	HNT	O177:HNT
541	SC-5	SCCDC	eae, escV	aEPEC	O33	H34	O33:H34
542	SC-6	SCCDC	eae, escV	aEPEC	ONT	H16	ONT:H16
543	SC-7	SCCDC	eae, escV	aEPEC	O125	H6	O125:H6
544	SC-8	SCCDC	eae, escV	aEPEC	Gp1	H6	Gp1:H6
545	SC-9	SCCDC	eae, escV, astA	aEPEC	O96	H19	O96:H19
546	SC-10	SCCDC	eae, escV	aEPEC	O138	H48	O138:H48
547	SC-11	SCCDC	eae, escV	aEPEC	ONT	H19	ONT:H19
548	SC-12	SCCDC	eae, escV	aEPEC	Gp5	H40	Gp5:H40
549	SC-13	SCCDC	eae, escV	aEPEC	Gp5	H19	Gp5:H19
550	SC-14	SCCDC	eae, escV	aEPEC	O139	H19	O139:H19
551	SC-15	SCCDC	eae, escV	aEPEC	ONT	H49	ONT:H49
552	SC-16	SCCDC	eae, escV	aEPEC	Gp15	H33	Gp15:H33
553	SC-17	SCCDC	eae, escV, astA	aEPEC	O149	H9	O149:H9
554	SC-18	SCCDC	eae, escV, astA	aEPEC	Gp4	H19	Gp4:H19
555	SC-19	SCCDC	eae, escV	aEPEC	O138	H48	O138:H48
556	SC-20	SCCDC	eae, escV	aEPEC	O125	H49	O125:H49
557	SC-21	SCCDC	eae, escV	aEPEC	ONT	H40	ONT:H40
558	SC-22	SCCDC	eae, escV, astA	aEPEC	O157	H16	O157:H16
559	SC-23	SCCDC	eae, escV	aEPEC	O115	H10	O115:H10
560	SC-24	SCCDC	eae, escV	aEPEC	O178	H7	O178:H7
561	SC-25	SCCDC	pic	EAEC	O154	H19	O154:H19
562	SC-26	SCCDC	aggR, pic	EAEC	Gp9	H18	Gp9:H18
563	SC-27	SCCDC	aggR, pic, astA	EAEC	O181	H16	O181:H16
564	SC-28	SCCDC	aggR, pic	EAEC	O130	H27	O130:H27
565	SC-29	SCCDC	aggR, pic	EAEC	O86	H2	O86:H2
566	SC-30	SCCDC	aggR, pic	EAEC	O86	H27	O86:H27
567	SC-31	SCCDC	aggR, pic	EAEC	O130	H34	O130:H34
568	SC-32	SCCDC	eae, escV, astA	aEPEC	Gp10	H21	Gp10:H21
569	SC-33	SCCDC	aggR, pic	EAEC	O86	H27	O86:H27
570	SC-34	SCCDC	astA	EAEC	O1	H6	O1:H6
571	SC-35	SCCDC	none	Non-pathogenic	O27	H7	O27:H7
572	SC-36	SCCDC	aggR, pic	EAEC	O99	H10	O99:H10
573	SC-37	SCCDC	aggR, pic	EAEC	O130	H27	O130:H27
574	SC-38	SCCDC	none	Non-pathogenic	O5	H10	O5:H10
575	SC-39	SCCDC	aggR, astA	EAEC	O15	H10	O15:H10
576	SC-40	SCCDC	aggR, pic	EAEC	O6	H1	O6:H1
577	SC-41	SCCDC	sth, astA	ETEC	O159	H34	O159:H34
578	SC-42	SCCDC	sth	ETEC	O15	H18	O15:H18
579	SC-43	SCCDC	sth, astA	ETEC	O15	H11	O15:H11
580	SC-44	SCCDC	sth, astA	ETEC	O159	H34	O159:H34
581	SC-45	SCCDC	sth, astA	ETEC	O159	H34	O159:H34
582	SC-46	SCCDC	sth, astA	ETEC	O159	H34	O159:H34
583	SC-47	SCCDC	none	Non-pathogenic	Gp15	H9	Gp15:H9
584	SC-48	SCCDC	none	Non-pathogenic	O9	H9	O9:H9
585	SC-49	SCCDC	stx2	STEC	O100	H20	O100:H20
586	SC-50	SCCDC	astA	EAEC	O6	H11	O6:H11
587	SC-51	SCCDC	aggR, pic, astA	EAEC	O6	H11	O6:H11
588	SC-52	SCCDC	aggR, pic	EAEC	O99	H10	O99:H10
589	SC-53	SCCDC	aggR, pic	EAEC	ONT	H27	ONT:H27
590	SC-54	SCCDC	aggR, pic	EAEC	O9	H27	O9:H27
591	SC-55	SCCDC	aggR, pic	EAEC	O130	H27	O130:H27
592	SC-56	SCCDC	aggR, pic	EAEC	O130	H27	O130:H27
593	SC-57	SCCDC	aggR, pic	EAEC	O78	H2	O78:H2
594	SC-58	SCCDC	aggR	EAEC	O70	H19	O70:H19
595	SC-59	SCCDC	sth, astA	ETEC	O15	H28	O15:H28
596	SC-60	SCCDC	lt	ETEC	O25	H16	O25:H16
597	SC-61	SCCDC	aggR, pic	EAEC	O130	H27	O130:H27
598	SC-62	SCCDC	stp	ETEC	O141	H19	O141:H19
599	SC-63	SCCDC	sth, astA	ETEC	O159	H34	O159:H34
600	SC-64	SCCDC	escV, eae	aEPEC	ONT	H6	ONT:H6
601	SC-65	SCCDC	none	Non-pathogenic	O15	H33	O15:H33
602	ZJ-1	ZJCDC	escV, eae, astA	aEPEC	ONT	H16	ONT:H16
603	ZJ-2	ZJCDC	astA	EAEC	O86	H18	O86:H18
604	ZJ-3	ZJCDC	astA	EAEC	O169	H9	O169:H9
605	ZJ-4	ZJCDC	none	Non-pathogenic	O11	H25	O11:H25
606	ZJ-5	ZJCDC	astA	EAEC	O99	H33	O99:H33
607	ZJ-6	ZJCDC	escV, eae	aEPEC	O138	H48	O138:H48
608	ZJ-7	ZJCDC	sth, astA	ETEC	O15	H11	O15:H11
609	ZJ-8	ZJCDC	sth, astA	ETEC	O159	H34	O159:H34
610	ZJ-9	ZJCDC	sth, astA	ETEC	O159	H43	O159:H43
611	ZJ-10	ZJCDC	astA	EAEC	O6	H26	O6:H26
612	ZJ-11	ZJCDC	escV, eae	aEPEC	O88	H25	O88:H25
613	ZJ-12	ZJCDC	escV, eae, astA	aEPEC	O6	H8	O6:H8
614	ZJ-13	ZJCDC	sth, astA	ETEC	O159	H34	O159:H34
615	ZJ-14	ZJCDC	sth, astA	ETEC	O159	H43	O159:H43
616	ZJ-15	ZJCDC	sth, astA	ETEC	O159	H34	O159:H34
617	ZJ-16	ZJCDC	escV, eae	aEPEC	O109	H21	O109:H21
618	ZJ-17	ZJCDC	escV, eae	aEPEC	O178	H7	O178:H7
619	ZJ-18	ZJCDC	astA	EAEC	O99	H33	O99:H33
620	ZJ-19	ZJCDC	astA	EAEC	O7	H4	O7:H4
621	ZJ-20	ZJCDC	sth, astA	ETEC	O6	H16	O6:H16
622	ZJ-21	ZJCDC	sth, astA	ETEC	O159	H34	O159:H34
623	ZJ-22	ZJCDC	escV, eae	aEPEC	O88	H25	O88:H25
624	ZJ-23	ZJCDC	stx1, pic	STEC	O76	H19	O76:H19
625	ZJ-24	ZJCDC	escV, eae	aEPEC	O114	H19	O114:H19
626	ZJ-25	ZJCDC	escV, eae, astA	aEPEC	O111	H8	O111:H8
627	ZJ-26	ZJCDC	sth, astA	ETEC	O6	H16	O6:H16
628	ZJ-27	ZJCDC	sth, astA	ETEC	O6	H16	O6:H16
629	ZJ-28	ZJCDC	lt	ETEC	O25	H16	O25:H16
630	ZJ-29	ZJCDC	astA	EAEC	O23	H16	O23:H16
631	ZJ-30	ZJCDC	sth, astA	ETEC	O6	H16	O6:H16
632	ZJ-31	ZJCDC	aggR, pic	EAEC	ONT	H27	ONT:H27
633	ZJ-32	ZJCDC	astA	EAEC	O25	H30	O25:H30
634	ZJ-33	ZJCDC	sth	ETEC	O15	H18	O15:H18
635	ZJ-34	ZJCDC	stp	ETEC	O27	H40	O27:H40
636	ZJ-35	ZJCDC	escV, eae	aEPEC	O109	H21	O109:H21
637	ZJ-36	ZJCDC	astA	EAEC	O86	H18	O86:H18
Abbreviation, GDCDC,Guangdong Center for Disease Control and Prevention (Guangzhou, China);
HNCDC,Henan Center for Disease Control and Prevention (Zhengzhou, China)；
JSCDC,Jiangsu Center for Disease Control and Prevention (Nanjing, China)；
SCCDC,Sichuan Center for Disease Control and Prevention (Chengdu, China)；
ZJCDC,Zhejiang Center for Disease Control and Prevention (Hangzhou, China)；
