# Supplementary material for: Molecular serotyping of diarrheagenic Escherichia coli with a MeltArray assay reveals distinct correlation between serotype and pathotype
Source: Gut Microbes. 2024 Sep 18;16(1):2401944. doi: 10.1080/19490976.2024.2401944 (PMC11529414; doi:10.1080/19490976.2024.2401944)
Supplement: Supplemental Material [file KGMI_A_2401944_SM7198.zip › Table_S4.xlsx]

## Sheet: Data file S4
Table S4. WGS data of 166 E. coli isolates from EnteroBase
Serial	Name	Source	Location	Lab Contact	Barcode	Species	Serotype	Pathotype	Virulence genes	EHEC identification
1	AA072	Human	Denmark	STATENS SERUM INSTITUT	ESC_CA3798AA	Escherichia coli	O169:H41	ETEC	stp, astA
2	F6326-C1		United States	CDC	ESC_KA7256AA	Escherichia coli	O169:H41	ETEC	stp, astA
3	2014EL-1345-2		United States	CDC	ESC_KA7259AA	Escherichia coli	O169:H41	ETEC	stp, astA
4	SS_2_A10	Environment	Germany	University of Technology Sydney	ESC_SA4027AA	Escherichia coli	O169:H41	ETEC	stp, astA
5	SS_2_A1	Environment	Germany	University of Technology Sydney	ESC_SA4028AA	Escherichia coli	O169:H41	ETEC	stp, astA
6	SS_1_H7	Environment	Germany	University of Technology Sydney	ESC_SA4030AA	Escherichia coli	O169:H41	ETEC	stp, astA
7	SS_5_F6	Environment	Germany	University of Technology Sydney	ESC_SA4032AA	Escherichia coli	O169:H41	ETEC	stp, astA
8	SS_2_E11	Environment	Germany	University of Technology Sydney	ESC_SA4044AA	Escherichia coli	O169:H41	ETEC	stp, astA
9	SS_2_E1	Environment	Germany	University of Technology Sydney	ESC_SA4045AA	Escherichia coli	O169:H41	ETEC	stp, astA
10	SS_2_D8	Environment	Germany	University of Technology Sydney	ESC_SA4047AA	Escherichia coli	O169:H41	ETEC	stp, astA
11	SS_2_D7	Environment	Germany	University of Technology Sydney	ESC_SA4048AA	Escherichia coli	O169:H41	ETEC	stp
12	SS_1_H2	Environment	Germany	University of Technology Sydney	ESC_SA4049AA	Escherichia coli	O169:H41	ETEC	stp, astA
13	SS_2_D6	Environment	Germany	University of Technology Sydney	ESC_SA4050AA	Escherichia coli	O169:H41	ETEC	stp, astA
14	SS_2_D5	Environment	Germany	University of Technology Sydney	ESC_SA4051AA	Escherichia coli	O169:H41	ETEC	stp, astA
15	SS_2_C11	Environment	Germany	University of Technology Sydney	ESC_SA4054AA	Escherichia coli	O169:H41	ETEC	stp, astA
16	SS_2_B8	Environment	Germany	University of Technology Sydney	ESC_SA4056AA	Escherichia coli	O169:H41	ETEC	stp, astA
17	SS_2_B7	Environment	Germany	University of Technology Sydney	ESC_SA4057AA	Escherichia coli	O169:H41	ETEC	stp, astA
18	SS_2_B6	Environment	Germany	University of Technology Sydney	ESC_SA4058AA	Escherichia coli	O169:H41	ETEC	stp, astA
19	SS_2_B5	Environment	Germany	University of Technology Sydney	ESC_SA4059AA	Escherichia coli	O169:H41	ETEC	stp, astA
20	SS_1_H12	Environment	Germany	University of Technology Sydney	ESC_SA4060AA	Escherichia coli	O169:H41	ETEC	stp, astA
21	SS_2_B3	Environment	Germany	University of Technology Sydney	ESC_SA4061AA	Escherichia coli	O169:H41	ETEC	stp, astA
22	SS_2_B2	Environment	Germany	University of Technology Sydney	ESC_SA4062AA	Escherichia coli	O169:H41	ETEC	stp, astA
23	SS_2_B1	Environment	Germany	University of Technology Sydney	ESC_SA4063AA	Escherichia coli	O169:H41	ETEC	stp, astA
24	SS_2_A7	Environment	Germany	University of Technology Sydney	ESC_SA4066AA	Escherichia coli	O169:H41	ETEC	stp, astA
25	SS_2_A6	Environment	Germany	University of Technology Sydney	ESC_SA4067AA	Escherichia coli	O169:H41	ETEC	stp, astA
26	SS_2_A2	Environment	Germany	University of Technology Sydney	ESC_SA4069AA	Escherichia coli	O169:H41	ETEC	stp, astA
27	SS_2_A12	Environment	Germany	University of Technology Sydney	ESC_SA4070AA	Escherichia coli	O169:H41	ETEC	stp, astA
28	SS_1_H10	Environment	Germany	University of Technology Sydney	ESC_SA4072AA	Escherichia coli	O169:H41	ETEC	stp, astA
29	FMU073332	Human	Mexico	Centro de Ciencias Genomicas	ESC_FA5466AA	Escherichia coli	O6:H16	ETEC	lt
30	2013EL-1320-c5	Human		Centers for Disease Control and Prevention Enteric Diseases Laboratory Branch	ESC_HA3246AA	Escherichia coli	O6:H16	ETEC	sth
31	2013EL-1319	Human		Centers for Disease Control and Prevention Enteric Diseases Laboratory Branch	ESC_HA3247AA	Escherichia coli	O6:H16	ETEC	sth
32	M9682-C1		United States	CDC	ESC_KA7254AA	Escherichia coli	O6:H16	ETEC	lt
33	F6699		United States	CDC	ESC_KA7255AA	Escherichia coli	O6:H16	ETEC	lt
34	2014EL-1346-6		United States	CDC	ESC_KA7268AA	Escherichia coli	O6:H16	ETEC	lt
35	2011EL-1370-2	Human	United States	Centers for Disease Control and Prevention	ESC_KA7293AA	Escherichia coli	O6:H16	ETEC	stp, astA
36	E15731		South Korea	NCBI		Escherichia coli	O159:H34	ETEC	sth, astA
37	E15733		South Korea	NCBI		Escherichia coli	O159:H34	ETEC	sth, astA
38	E5085		Bangladesh	NCBI		Escherichia coli	O159:H34	ETEC	stp, astA
39	E5088		Bangladesh	NCBI		Escherichia coli	O159:H34	ETEC	stp, astA
40	B4103-1		United States	CDC	ESC_KA7257AA	Escherichia coli	O27:H7	ETEC	stp
41	2016EL-1008c		United States	Centers for Disease Control and Prevention Enteric Diseases Laboratory Branch	ESC_UA1366AA	Escherichia coli	O27:H7	ETEC	stp
42	F5505-C1			CDC	ESC_KA7262AA	Escherichia coli	O25:H16	ETEC	lt
43	2016EL-1010a		United States	Centers for Disease Control and Prevention Enteric Diseases Laboratory Branch	ESC_UA136AA	Escherichia coli	O148:H28	ETEC	stp, astA
44	152658	Human	United Kingdom	Public Health England	ESC_DA2325AA	Escherichia coli	O28ac:H7	EIEC	ipaH
45	152622	Human	United Kingdom	Public Health England	ESC_EA4849AA	Escherichia coli	O28ac:H7	EIEC	ipaH
46	MOD1-EC5689	Human	United States	FDA Center for Food Safety and Applied Nutrition	ESC_EA2582AA	Escherichia coli	O130:H27	EAEC	aggR, pic
47	SSI-AC311	Human	Denmark	STATENS SERUM INSTITUT	ESC_NA9895AA	Escherichia coli	O15:H18	STEC	stx1
48	206714	Human	United Kingdom	Public Health England	ESC_DA2585AA	Escherichia coli	O15:H18	EAEC	aggR, pic
49	MOD1-EC5347	Environment	United States	FDA Center for Food Safety and Applied Nutrition	ESC_FA7779AA	Escherichia coli	O15:H18	EAEC	aggR, pic
50	203405	Human	Mali	Institute for Genome Sciences, University of Maryland, Baltimore	ESC_LA9680AA	Escherichia coli	O15:H18	EAEC	aggR
51	248543	Human	United Kingdom	Public Health England	ESC_DA2169AA	Escherichia coli	O109:H21	EPEC	eae, escV
52	MOD1-EC6204	Wild animal	United States	FDA Center for Food Safety and Applied Nutrition	ESC_FA7697AA	Escherichia coli	O109:H21	EPEC	eae, escV
53	1RT1D7	Human	United Kingdom	NHS Lothian	ESC_HA9905AA	Escherichia coli	O109:H21	EPEC	eae, escV
54	EPEC	Companion Animal	Brazil	University of Sao Paulo	ESC_MA5845AA	Escherichia coli	O109:H21	EPEC	eae, escV
55	ST40 O109:H21 FF817	Wild Animal	Australia	Macquarie University	ESC_UA8155AA	Escherichia coli	O109:H21	EPEC	eae, escV
56	W09EPEC	Livestock	China	Jiangsu, CDC	ESC_VA3191AA	Escherichia coli	O109:H21	EPEC	eae, escV
57	W21EPEC	Livestock	China	Jiangsu, CDC	ESC_VA3192AA	Escherichia coli	O109:H21	EPEC	eae, escV
58	PSU-4522	Poultry	United States	PulseNet Next Generation Subtyping Methods Unit	ESC_VA8300AA	Escherichia coli	O109:H21	EPEC	eae, escV
59	PSU-4555	Wild Animal	United States	PulseNet Next Generation Subtyping Methods Unit	ESC_VA8316AA	Escherichia coli	O109:H21	EPEC	eae, escV
60	188357	Human	United Kingdom	Public Health England	ESC_DA2392AA	Escherichia coli	O33:H34	EPEC	eae, escV
61	188167	Human	United Kingdom	Public Health England	ESC_EA5288AA	Escherichia coli	O33:H34	EPEC	eae, escV
62	105	Environment	Netherlands	Wageningen University & Research	ESC_RA1239AA	Escherichia coli	O76:H7	EPEC	eae, escV, astA
63	104	Environment	Netherlands	Wageningen University & Research	ESC_RA1240AA	Escherichia coli	O76:H7	EPEC	eae, escV, astA
64	103	Environment	Netherlands	Wageningen University & Research	ESC_RA1241AA	Escherichia coli	O76:H7	STEC	stx1, eae, escV, astA	EHEC
65	102	Environment	Netherlands	Wageningen University & Research	ESC_RA1242AA	Escherichia coli	O76:H7	EPEC	eae, escV, astA
66	PNUSAE068846		United States	PulseNet Next Generation Subtyping Methods Unit	ESC_UA4948AA	Escherichia coli	O76:H7	EPEC	eae, escV, astA
67	DIAR_EPEC30	Human	Austria	Medical University of Vienna	ESC_VA2660AA	Escherichia coli	O76:H7	EPEC	eae, escV, astA
68	DIAR_EPEC31	Human	Austria	Medical University of Vienna	ESC_VA2696AA	Escherichia coli	O76:H7	EPEC	eae, escV, astA
69	PSU-4507	Wild Animal	United States	PulseNet Next Generation Subtyping Methods Unit	ESC_VA8200AA	Escherichia coli	O76:H7	EPEC	eae, escV, astA
70	RM12579	Human	United States	NCBI	ESC_CA9036AA	Escherichia coli	O55:H7	EPEC	eae, escV, astA
71	CB9615	Human	Germany	NCBI	ESC_CA9101AA	Escherichia coli	O55:H7	EPEC	eae, escV, astA
72	232757	Human	United Kingdom	Public Health England	ESC_DA2132AA	Escherichia coli	O55:H7	EPEC	eae, escV, astA
73	202224	Human	United Kingdom	Public Health England	ESC_DA2301AA	Escherichia coli	O55:H7	STEC	stx2, eae, escV, astA	EHEC
74	174665	Human	United Kingdom	Public Health England	ESC_DA2310AA	Escherichia coli	O55:H7	EPEC	eae, escV, astA
75	199817	Human	United Kingdom	Public Health England	ESC_DA2432AA	Escherichia coli	O55:H7	STEC	stx2, eae, escV, astA	EHEC
76	194235	Human	United Kingdom	Public Health England	ESC_DA2485AA	Escherichia coli	O55:H7	STEC	stx2, eae, escV, astA	EHEC
77	185420	Human	United Kingdom	Public Health England	ESC_DA2499AA	Escherichia coli	O55:H7	STEC	stx2, eae, escV, astA	EHEC
78	178717	Human	United Kingdom	Public Health England	ESC_DA2543AA	Escherichia coli	O55:H7	STEC	stx2, eae, escV, astA	EHEC
79	185421	Human	United Kingdom	Public Health England	ESC_DA2566AA	Escherichia coli	O55:H7	STEC	stx2, eae, escV, astA	EHEC
80	178712	Human	United Kingdom	Public Health England	ESC_DA2605AA	Escherichia coli	O55:H7	STEC	stx2, eae, escV, astA	EHEC
81	178767	Human	United Kingdom	Public Health England	ESC_DA2625AA	Escherichia coli	O55:H7	STEC	stx2, eae, escV, astA	EHEC
82	176252	Human	United Kingdom	Public Health England	ESC_DA2637AA	Escherichia coli	O55:H7	STEC	stx2, eae, escV, astA	EHEC
83	183597	Human	United Kingdom	Public Health England	ESC_DA2693AA	Escherichia coli	O55:H7	STEC	stx2, eae, escV, astA	EHEC
84	183705	Human	United Kingdom	Public Health England	ESC_EA5294AA	Escherichia coli	O55:H7	STEC	stx2, eae, escV, astA	EHEC
85	2013C-4465	Human		Centers for Disease Control and Prevention	ESC_FA5506AA	Escherichia coli	O55:H7	STEC	stx2, eae, escV, astA	EHEC
86	MOD1-EC1576	Food		FDA Center for Food Safety and Applied Nutrition	ESC_GA0205AA	Escherichia coli	O55:H7	STEC	stx2, eae, escV, astA	EHEC
87	OLC1256		Canada	Canadian Food Inspection Agency	ESC_HA2885AA	Escherichia coli	O55:H7	STEC	stx2, eae, escV, astA	EHEC
88	FWSEC0079	Human		Public Health Agency of Canada	ESC_LA1983AA	Escherichia coli	O55:H7	STEC	stx2, eae, escV, astA	EHEC
89	DIAR_EPEC26	Human	Austria	Medical University of Vienna	ESC_VA2656AA	Escherichia coli	O55:H7	EPEC	eae, escV, astA
90	MOD1-EC2002	Human	United States	FDA Center for Food Safety and Applied Nutrition	ESC_CA5829AA	Escherichia coli	O145:H28	STEC	stx1, stx2, eae, escV, astA	EHEC
91	RM12581	Food	United States	United States Department of Agriculture, ARS, WRRC, PSM	ESC_CA9093AA	Escherichia coli	O145:H28	STEC	stx2, eae, escV, astA	EHEC
92	RM12761	Food	Belgium	United States Department of Agriculture, ARS, WRRC, PSM	ESC_CA9094AA	Escherichia coli	O145:H28	STEC	stx2, eae, escV, astA	EHEC
93	RM13516	Human	Belgium	NCBI	ESC_CA9104AA	Escherichia coli	O145:H28	STEC	stx2, eae, escV, astA	EHEC
94	RM13514	Human	United States	NCBI	ESC_CA9105AA	Escherichia coli	O145:H28	STEC	stx2, eae, escV, astA	EHEC
95	241761	Human	United Kingdom	Public Health England	ESC_DA2170AA	Escherichia coli	O145:H28	STEC	stx2, eae, escV, astA	EHEC
96	241810	Human	United Kingdom	Public Health England	ESC_DA2197AA	Escherichia coli	O145:H28	EPEC	eae, escV, astA
97	238454	Human	United Kingdom	Public Health England	ESC_DA2214AA	Escherichia coli	O145:H28	EPEC	eae, escV, astA
98	173582	Human	United Kingdom	Public Health England	ESC_DA2267AA	Escherichia coli	O145:H28	STEC	stx2, eae, escV, astA	EHEC
99	173758	Human	United Kingdom	Public Health England	ESC_DA2355AA	Escherichia coli	O145:H28	STEC	stx1, eae, escV, astA	EHEC
100	MOD1-EC1954	Livestock	Germany	FDA Center for Food Safety and Applied Nutrition	ESC_EA8378AA	Escherichia coli	O145:H28	STEC	stx2, eae, escV, astA	EHEC
101	MOD1-EC1935	Livestock	United States	FDA Center for Food Safety and Applied Nutrition	ESC_EA8392AA	Escherichia coli	O145:H28	STEC	stx2, eae, escV, astA	EHEC
102	MOD1-EC1661	Human	United States	FDA Center for Food Safety and Applied Nutrition	ESC_EA8415AA	Escherichia coli	O145:H28	STEC	stx1, eae, escV, astA	EHEC
103	MOD1-EC1641	Human	United States	FDA Center for Food Safety and Applied Nutrition	ESC_EA8430AA	Escherichia coli	O145:H28	STEC	stx1, eae, escV, astA	EHEC
104	MOD1-EC1972	Human	United States	FDA Center for Food Safety and Applied Nutrition	ESC_GA0187AA	Escherichia coli	O145:H28	STEC	stx2, eae, escV, astA	EHEC
105	MOD1-EC1971	Human	United States	FDA Center for Food Safety and Applied Nutrition	ESC_GA0188AA	Escherichia coli	O145:H28	STEC	stx2, eae, escV, astA	EHEC
106	MOD1-EC1969	Human	United States	FDA Center for Food Safety and Applied Nutrition	ESC_GA0190AA	Escherichia coli	O145:H28	STEC	stx1, eae, escV, astA	EHEC
107	82EZXG	Human	United Kingdom	NHS Lothian	ESC_HA9899AA	Escherichia coli	O145:H28	STEC	stx2, eae, escV, astA	EHEC
108	MOD1-EC1707	Human	United States	FDA Center for Food Safety and Applied Nutrition	ESC_IA3933AA	Escherichia coli	O145:H28	STEC	stx2, eae, escV, astA	EHEC
109	2015C-3125	Human		CDC	ESC_KA7074AA	Escherichia coli	O145:H28	STEC	stx2, eae, escV, astA	EHEC
110	95-3192			CDC	ESC_KA7084AA	Escherichia coli	O145:H28	STEC	stx2, eae, escV, astA	EHEC
111	201510618	Human	France	Pr Simon Le Hello	ESC_KA9431AA	Escherichia coli	O145:H28	STEC	stx2, eae, escV, astA	EHEC
112	201509622	Human	France	Pr Simon Le Hello	ESC_KA9446AA	Escherichia coli	O145:H28	STEC	stx2, eae, escV, astA	EHEC
113	201506143	Human	France	Pr Simon Le Hello	ESC_KA9499AA	Escherichia coli	O145:H28	STEC	stx2, eae, escV, astA	EHEC
114	FWSEC0073	Human		Public Health Agency of Canada	ESC_LA2135AA	Escherichia coli	O145:H28	STEC	stx1, eae, escV, astA	EHEC
115	Shiga toxin-producing	Livestock	Canada	LETHBRIDGE RESEARCH CENTRE	ESC_QA2165AA	Escherichia coli	O145:H28	STEC	stx1, eae, escV, astA	EHEC
116	Shiga toxin-producing	Livestock	Canada	LETHBRIDGE RESEARCH CENTRE	ESC_QA2172AA	Escherichia coli	O145:H28	STEC	stx1, eae, escV, astA	EHEC
117	Shiga toxin-producing	Livestock	Canada	LETHBRIDGE RESEARCH CENTRE	ESC_QA2181AA	Escherichia coli	O145:H28	STEC	stx1, eae, escV, astA	EHEC
118	Shiga toxin-producing	Livestock	Canada	LETHBRIDGE RESEARCH CENTRE	ESC_QA2631AA	Escherichia coli	O145:H28	STEC	stx1, stx2, eae, escV, astA	EHEC
119	PNUSAE064549		United States	PulseNet Next Generation Subtyping Methods Unit	ESC_UA1311AA	Escherichia coli	O145:H28	STEC	stx1, stx2, eae, escV, astA	EHEC
120	PNUSAE068384		United States	PulseNet Next Generation Subtyping Methods Unit	ESC_UA4593AA	Escherichia coli	O145:H28	STEC	stx2, eae, escV, astA	EHEC
121	PNUSAE069453		United States	PulseNet Next Generation Subtyping Methods Unit	ESC_UA8703AA	Escherichia coli	O145:H28	STEC	stx2, eae, escV, astA	EHEC
122	PNUSAE069455		United States	PulseNet Next Generation Subtyping Methods Unit	ESC_UA8704AA	Escherichia coli	O145:H28	STEC	stx2, eae, escV, astA	EHEC
123	PNUSAE069456		United States	PulseNet Next Generation Subtyping Methods Unit	ESC_UA8705AA	Escherichia coli	O145:H28	STEC	stx2, eae, escV, astA	EHEC
124	PNUSAE069448		United States	PulseNet Next Generation Subtyping Methods Unit	ESC_UA8707AA	Escherichia coli	O145:H28	STEC	stx2, eae, escV, astA	EHEC
125	PNUSAE069449		United States	PulseNet Next Generation Subtyping Methods Unit	ESC_UA8708AA	Escherichia coli	O145:H28	STEC	stx2, eae, escV, astA	EHEC
126	PNUSAE069451		United States	PulseNet Next Generation Subtyping Methods Unit	ESC_UA8710AA	Escherichia coli	O145:H28	STEC	stx2, eae, escV, astA	EHEC
127	PNUSAE069450		United States	PulseNet Next Generation Subtyping Methods Unit	ESC_UA8712AA	Escherichia coli	O145:H28	STEC	stx2, eae, escV, astA	EHEC
128	PNUSAE069841		United States	PulseNet Next Generation Subtyping Methods Unit	ESC_UA9146AA	Escherichia coli	O145:H28	STEC	stx2, eae, escV, astA	EHEC
129	PNUSAE069837		United States	PulseNet Next Generation Subtyping Methods Unit	ESC_UA9150AA	Escherichia coli	O145:H28	STEC	stx2, eae, escV, astA	EHEC
130	PNUSAE069839		United States	PulseNet Next Generation Subtyping Methods Unit	ESC_UA9151AA	Escherichia coli	O145:H28	STEC	stx2, eae, escV, astA	EHEC
131	PNUSAE069840		United States	PulseNet Next Generation Subtyping Methods Unit	ESC_UA9152AA	Escherichia coli	O145:H28	STEC	stx2, eae, escV, astA	EHEC
132	PNUSAE070026		United States	PulseNet Next Generation Subtyping Methods Unit	ESC_UA9629AA	Escherichia coli	O145:H28	STEC	stx2, eae, escV, astA	EHEC
133	PNUSAE070494		United States	PulseNet Next Generation Subtyping Methods Unit	ESC_VA0574AA	Escherichia coli	O145:H28	STEC	stx2, eae, escV, astA	EHEC
134	IBD_EPEC8	Human	Austria	Medical University of Vienna	ESC_VA2662AA	Escherichia coli	O145:H28	EPEC	eae, escV, astA
135	IDR2100045388-01-06	Human		PulseNet Next Generation Subtyping Methods Unit	ESC_VA2915AA	Escherichia coli	O145:H28	STEC	stx2, eae, escV, astA	EHEC
136	PSU-4616	Livestock	United States	PulseNet Next Generation Subtyping Methods Unit	ESC_VA8259AA	Escherichia coli	O145:H28	STEC	stx1, stx2, eae, escV, astA	EHEC
137	PSU-4614	Livestock	United States	PulseNet Next Generation Subtyping Methods Unit	ESC_VA8309AA	Escherichia coli	O145:H28	STEC	stx2, eae, escV, astA	EHEC
138	CFSAN046673	Food	United States	FDA/CFSAN	ESC_EA4095AA	Escherichia coli	O88:H25	STEC	stx1, stx2
139	CFSAN046672	Food	United States	FDA/CFSAN	ESC_EA4096AA	Escherichia coli	O88:H25	STEC	stx1, stx2
140	MOD1-EC1697	Human	United States	FDA Center for Food Safety and Applied Nutrition	ESC_EA8402AA	Escherichia coli	O88:H25	STEC	stx1, stx2
141	MOD1-EC1708	Livestock	Canada	FDA Center for Food Safety and Applied Nutrition	ESC_IA3945AA	Escherichia coli	O88:H25	STEC	stx2
142	CAL-FD-2017-MI-0209_O88:H25	Food	Canada	Canadian Food Inspection Agency	ESC_JA4254AA	Escherichia coli	O88:H25	STEC	stx2
143	201602159	Human	France	Pr Simon Le Hello	ESC_KA9479AA	Escherichia coli	O88:H25	STEC	stx1
144	FWSEC0526	Livestock		Public Health Agency of Canada	ESC_LA2067AA	Escherichia coli	O88:H25	STEC	stx1, stx2
145	FWSEC0064	Environment	Canada	Public Health Agency of Canada	ESC_LA2128AA	Escherichia coli	O88:H25	STEC	stx1, stx2
146	FWSEC0561	Livestock	Canada	NML_bioinformatics	ESC_LA2913AA	Escherichia coli	O88:H25	STEC	stx1, stx2
147	FWSEC0567		Canada	NML_bioinformatics	ESC_LA2915AA	Escherichia coli	O88:H25	STEC	stx2
148	FWSEC0529	Livestock		NML_bioinformatics	ESC_LA2985AA	Escherichia coli	O88:H25	STEC	stx2
149	FWSEC0376	Environment		NML_bioinformatics	ESC_LA2997AA	Escherichia coli	O88:H25	STEC	stx1, stx2
150	IBD_EPEC22	Human	Austria	Medical University of Vienna	ESC_VA2652AA	Escherichia coli	O88:H25	EPEC	eae, escV
151	FWSEC0108	ND		Public Health Agency of Canada	ESC_LA2040AA	Escherichia coli	O39:H49	STEC	stx1, stx2
152	180530	Human	United Kingdom	Public Health England	ESC_DA2558AA	Escherichia coli	O44:H18	EAEC	aggR
153	MOD1-EC5972	Food	United States	FDA Center for Food Safety and Applied Nutrition	ESC_EA2700AA	Escherichia coli	O73:H18	STEC	stx2
154	OLC998		Canada	Canadian Food Inspection Agency	ESC_HA2858AA	Escherichia coli	O73:H18	STEC	stx2, astA
155	FWSEC0125	ND	Denmark	Public Health Agency of Canada	ESC_LA1990AA	Escherichia coli	O73:H18	STEC	stx2, astA
156	EC20160799	Environment	Canada	National Microbiology Laboratory at Guelph	ESC_SA8384AA	Escherichia coli	O77:H18	STEC	stx1, stx2
157	EC20160779	Environment	Canada	National Microbiology Laboratory at Guelph	ESC_SA8386AA	Escherichia coli	O77:H18	STEC	stx1
158	201500346	Human	France	Pr Simon Le Hello	ESC_KA9411AA	Escherichia coli	O106:H18	STEC	stx2
159	201510540	Human	France	Pr Simon Le Hello	ESC_KA9423AA	Escherichia coli	O106:H18	STEC	stx2
160	201611241	Human	France	Pr Simon Le Hello	ESC_KA9466AA	Escherichia coli	O106:H18	STEC	stx2
161	AA080	Human	Mali	STATENS SERUM INSTITUT	ESC_CA3790AA	Escherichia coli	O166:H15	EAEC	aggR
162	OLC1073		Canada	Canadian Food Inspection Agency	ESC_HA2870AA	Escherichia coli	O166:H15	STEC	stx2
163	OLC2133		Canada	Canadian Food Inspection Agency	ESC_HA2877AA	Escherichia coli	O166:H15	STEC	stx2
164	OLC1060		Canada	Canadian Food Inspection Agency	ESC_HA2882AA	Escherichia coli	O166:H15	STEC	stx2
165	OLC1254		Canada	Canadian Food Inspection Agency	ESC_HA2884AA	Escherichia coli	O166:H15	STEC	stx2, lt, astA
166	EC20161485	Environment	Canada	National Microbiology Laboratory at Guelph	ESC_SA8525AA	Escherichia coli	O166:H15	STEC	stx2, pic
Data downloaded from EnteroBase (http://enterobase.warwick.ac.uk)
																	0
