# Supplementary material for: Molecular serotyping of diarrheagenic Escherichia coli with a MeltArray assay reveals distinct correlation between serotype and pathotype
Source: Gut Microbes. 2024 Sep 18;16(1):2401944. doi: 10.1080/19490976.2024.2401944 (PMC11529414; doi:10.1080/19490976.2024.2401944)
Supplement: Supplemental Material [file KGMI_A_2401944_SM7198.zip › Table_S5.xlsx]

## Sheet: Data file S5
Table S5. Information of 257 Shigella strains
Serial	Strain number	Source	Species	Traditional serotyping	Molecular serotype
1	D002	SZCDC	Shigella flexneri	Sf1a	Gp10:H14
2	D01007	SZCDC	Shigella flexneri	Sf-ND	Gp10:H14
3	D01008	SZCDC	Shigella flexneri	Sf-ND	Gp10:H14
4	D01009	SZCDC	Shigella flexneri	Sf-ND	Gp10:H14
5	D01010	SZCDC	Shigella flexneri	Sf-ND	Gp10:H14
6	D01011	SZCDC	Shigella flexneri	Sf-ND	Gp10:H14
7	D01012	SZCDC	Shigella flexneri	Sf-ND	Gp10:H14
8	D01013	SZCDC	Shigella flexneri	Sf-ND	Gp10:H14
9	D01014	SZCDC	Shigella flexneri	Sf-ND	Gp10:H14
10	D01015	SZCDC	Shigella flexneri	Sf-ND	Gp10:H14
11	D01017	SZCDC	Shigella flexneri	Sf2a	Gp10:H14
12	D01018	SZCDC	Shigella flexneri	Sf1a	Gp10:H14
13	D01020	SZCDC	Shigella flexneri	Sf5b	Gp10:H14
14	D01022	SZCDC	Shigella flexneri	Sf-ND	Gp10:H14
15	D01023	SZCDC	Shigella flexneri	Sf2a	Gp10:H14
16	D02002	SZCDC	Shigella flexneri	Sf-ND	Gp10:H14
17	D02003	SZCDC	Shigella flexneri	Sf-ND	Gp10:H14
18	D02005	SZCDC	Shigella flexneri	Sf-ND	Gp10:H14
19	D02006	SZCDC	Shigella flexneri	Sf-ND	Gp10:H14
20	D02008	SZCDC	Shigella flexneri	Sf2a	Gp10:H14
21	D02009	SZCDC	Shigella flexneri	Sf1b	Gp10:H14
22	D02012	SZCDC	Shigella flexneri	Sf2b	Gp10:H14
23	D03002	SZCDC	Shigella flexneri	Sf2b	Gp10:H14
24	D03003	SZCDC	Shigella flexneri	Sf1a	Gp10:H14
25	D03006	SZCDC	Shigella flexneri	Sf-ND	Gp10:H14
26	D03007	SZCDC	Shigella flexneri	Sf-ND	Gp10:H14
27	D03008	SZCDC	Shigella flexneri	Sf-ND	Gp10:H14
28	D03009	SZCDC	Shigella flexneri	Sf-ND	Gp10:H14
29	D03011	SZCDC	Shigella flexneri	Sf-ND	Gp10:H14
30	D03014	SZCDC	Shigella flexneri	Sf-ND	Gp10:H14
31	D03015	SZCDC	Shigella flexneri	Sf-ND	Gp10:H14
32	D04002	SZCDC	Shigella flexneri	Sf-ND	Gp10:HNT
33	D04003	SZCDC	Shigella flexneri	Sf-ND	Gp10:H14
34	D04004	SZCDC	Shigella flexneri	Sf-ND	Gp10:H14
35	D04005	SZCDC	Shigella flexneri	Sf-ND	Gp10:H14
36	D04006	SZCDC	Shigella flexneri	Sf-ND	Gp10:H14
37	D04007	SZCDC	Shigella flexneri	Sf-ND	Gp10:H14
38	D05018	SZCDC	Shigella flexneri	Sf-ND	Gp10:H14
39	D05020	SZCDC	Shigella flexneri	Sf-ND	Gp10:H14
40	D05021	SZCDC	Shigella flexneri	Sf-ND	Gp10:H14
41	D05022	SZCDC	Shigella flexneri	Sf-ND	Gp10:H14
42	D05025	SZCDC	Shigella flexneri	Sf-ND	Gp10:H14
43	D06013	SZCDC	Shigella flexneri	Sf-ND	Gp10:H14
44	D06020	SZCDC	Shigella flexneri	Sf1a	Gp10:H14
45	D06021	SZCDC	Shigella flexneri	Sf5b	Gp10:H14
46	D06035	SZCDC	Shigella flexneri	Sf-ND	Gp10:HNT
47	D06038	SZCDC	Shigella flexneri	Sf4b	Gp10:H14
48	D06040	SZCDC	Shigella flexneri	Sf2a	Gp10:H14
49	D06041	SZCDC	Shigella flexneri	Sf4b	Gp10:H14
50	D06042	SZCDC	Shigella flexneri	Sf2a	Gp10:H14
51	D07001	SZCDC	Shigella flexneri	Sf1a	Gp10:H14
52	D07002	SZCDC	Shigella flexneri	Sf1a	Gp10:H14
53	D07003	SZCDC	Shigella flexneri	Sf4c	Gp10:H14
54	D07004	SZCDC	Shigella flexneri	Sf1a	Gp10:H14
55	D07005	SZCDC	Shigella flexneri	Sf2a	Gp10:H14
56	D07008	SZCDC	Shigella flexneri	Sf4c	Gp10:H14
57	D07012	SZCDC	Shigella flexneri	Sf4c	Gp10:H14
58	D07013	SZCDC	Shigella flexneri	Sf-ND	Gp10:H14
59	D07014	SZCDC	Shigella flexneri	Sf4c	Gp10:H14
60	D07016	SZCDC	Shigella flexneri	Sf4c	Gp10:H14
61	D07017	SZCDC	Shigella flexneri	Sf5c	Gp10:H14
62	D07018	SZCDC	Shigella flexneri	Sf-ND	Gp10:H14
63	D07021	SZCDC	Shigella flexneri	Sf3a	Gp10:H14
64	D07022	SZCDC	Shigella flexneri	Sf3a	Gp10:H14
65	D07023	SZCDC	Shigella flexneri	Sf-ND	Gp10:H14
66	D07024	SZCDC	Shigella flexneri	Sf2a	Gp10:H14
67	D07025	SZCDC	Shigella flexneri	Sf4c	Gp10:H14
68	D07026	SZCDC	Shigella flexneri	Sf4c	Gp10:H14
69	D07028	SZCDC	Shigella flexneri	Sf2a	Gp10:H14
70	D07029	SZCDC	Shigella flexneri	Sf1a	Gp10:H14
71	D07030	SZCDC	Shigella flexneri	Sf4a	Gp10:H14
72	D07031	SZCDC	Shigella flexneri	Sf2a	Gp10:H14
73	D07032	SZCDC	Shigella flexneri	Sf1a	Gp10:H14
74	D07033	SZCDC	Shigella flexneri	Sf4a	Gp10:H14
75	D07034	SZCDC	Shigella flexneri	Sf2a	Gp10:H14
76	D07035	SZCDC	Shigella flexneri	Sf2b	Gp10:H14
77	D07036	SZCDC	Shigella flexneri	Sf2a	Gp10:H14
78	D07038	SZCDC	Shigella flexneri	Sf-ND	Gp10:H14
79	D07039	SZCDC	Shigella flexneri	Sf1a	Gp10:H14
80	D08001	SZCDC	Shigella flexneri	Sf2a	Gp10:H14
81	D08002	SZCDC	Shigella flexneri	Sf1a	Gp10:H14
82	D08004	SZCDC	Shigella flexneri	Sf1a	Gp10:H14
83	D08005	SZCDC	Shigella flexneri	Sf2b	Gp10:H14
84	D08007	SZCDC	Shigella flexneri	Sf1a	Gp10:H14
85	D08008	SZCDC	Shigella flexneri	Sf4c	Gp10:H14
86	D08009	SZCDC	Shigella flexneri	Sf5b	Gp10:H14
87	D08010	SZCDC	Shigella flexneri	Sf2a	Gp10:H14
88	D08011	SZCDC	Shigella flexneri	Sf2a	Gp10:H14
89	D08012	SZCDC	Shigella flexneri	SfXv	Gp10:H14
90	D08013	SZCDC	Shigella flexneri	Sf4c	Gp10:H14
91	D08017	SZCDC	Shigella flexneri	Sf1b	Gp10:H14
92	D08018	SZCDC	Shigella flexneri	Sf2a	Gp10:H14
93	D08019	SZCDC	Shigella flexneri	Sf1a	Gp10:H14
94	D08020	SZCDC	Shigella flexneri	Sf4c	Gp10:H14
95	D08021	SZCDC	Shigella flexneri	Sf4c	Gp10:H14
96	D08022	SZCDC	Shigella flexneri	Sf1a	Gp10:H14
97	D08023	SZCDC	Shigella flexneri	Sf4a	Gp10:H14
98	D08024	SZCDC	Shigella flexneri	Sf2a	Gp10:H14
99	D08025	SZCDC	Shigella flexneri	Sf1b	Gp10:H14
100	D09002	SZCDC	Shigella flexneri	Sf2a	Gp10:H14
101	D09003	SZCDC	Shigella flexneri	Sf2a	Gp10:H14
102	D09004	SZCDC	Shigella flexneri	Sf2a	Gp10:H14
103	D09005	SZCDC	Shigella flexneri	Sf2a	Gp10:H14
104	D09006	SZCDC	Shigella flexneri	Sf2a	Gp10:H14
105	D09007	SZCDC	Shigella flexneri	SfXv	Gp10:H14
106	D09008	SZCDC	Shigella flexneri	Sf4c	Gp10:H14
107	D09009	SZCDC	Shigella flexneri	Sf2a	Gp10:H14
108	D09012	SZCDC	Shigella flexneri	Sf2a	Gp10:H14
109	D09014	SZCDC	Shigella flexneri	Sf1a	Gp10:H14
110	D09015	SZCDC	Shigella flexneri	SfXv	Gp10:H14
111	D09016	SZCDC	Shigella flexneri	Sf2a	Gp10:H14
112	D09017	SZCDC	Shigella flexneri	Sf6	O147:H45
113	D09020	SZCDC	Shigella flexneri	Sf2a	Gp10:H14
114	D09021	SZCDC	Shigella flexneri	Sf2a	Gp10:H14
115	D09023	SZCDC	Shigella flexneri	Sf2a	Gp10:H14
116	D09024	SZCDC	Shigella flexneri	Sf2a	Gp10:H14
117	D09026	SZCDC	Shigella flexneri	Sf2a	Gp10:H14
118	D09029	SZCDC	Shigella flexneri	Sf1a	Gp10:H14
119	D09030	SZCDC	Shigella flexneri	Sf2a	Gp10:H14
120	D10001	SZCDC	Shigella flexneri	Sf2a	Gp10:H14
121	D10002	SZCDC	Shigella flexneri	Sf2a	Gp10:H14
122	D10003	SZCDC	Shigella flexneri	Sf2a	Gp10:H14
123	D10004	SZCDC	Shigella flexneri	Sf2a	Gp10:H14
124	D10006	SZCDC	Shigella flexneri	Sf2a	Gp10:H14
125	D10007	SZCDC	Shigella flexneri	Sf6	O147:H45
126	D10008	SZCDC	Shigella flexneri	Sf4c	Gp10:H14
127	D10010	SZCDC	Shigella flexneri	Sf-ND	Gp10:H14
128	D10011	SZCDC	Shigella flexneri	Sf4c	Gp10:H14
129	D10014	SZCDC	Shigella flexneri	Sf1a	Gp10:H14
130	D10016	SZCDC	Shigella flexneri	Sf2a	Gp10:H14
131	D10018	SZCDC	Shigella flexneri	Sf2a	Gp10:H14
132	D10019	SZCDC	Shigella flexneri	Sf2a	Gp10:H14
133	D10024	SZCDC	Shigella flexneri	SfXv	Gp10:H14
134	D11012	SZCDC	Shigella flexneri	Sf2a	Gp10:H14
135	D12001	SZCDC	Shigella flexneri	Sf2a	Gp10:H14
136	D12002	SZCDC	Shigella flexneri	Sf2a	Gp10:H14
137	D12003	SZCDC	Shigella flexneri	Sf2a	Gp10:H14
138	D12004	SZCDC	Shigella flexneri	Sf2a	Gp10:H14
139	D12006	SZCDC	Shigella flexneri	Sf2a	Gp10:H14
140	D12007	SZCDC	Shigella flexneri	Sf4a	Gp10:H14
141	D12008	SZCDC	Shigella flexneri	Sf2a	Gp10:H14
142	D12009	SZCDC	Shigella flexneri	Sf1a	Gp10:H14
143	D12010	SZCDC	Shigella flexneri	Sf4c	Gp10:H14
144	D12013	SZCDC	Shigella flexneri	Sf2a	Gp10:H14
145	D12014	SZCDC	Shigella flexneri	Sf2a	Gp10:H14
146	D12016	SZCDC	Shigella flexneri	Sf2a	Gp10:H14
147	D12017	SZCDC	Shigella flexneri	Sf1a	Gp10:H14
148	D12018	SZCDC	Shigella flexneri	Sf2a	Gp10:H14
149	D13001	SZCDC	Shigella flexneri	Sf2a	Gp10:H14
150	D13002	SZCDC	Shigella flexneri	Sf2a	Gp10:H14
151	D13004	SZCDC	Shigella flexneri	Sf1a	Gp10:H14
152	D13009	SZCDC	Shigella flexneri	Sf2a	Gp10:H14
153	D13010	SZCDC	Shigella flexneri	Sf2a	Gp10:H14
154	D13017	SZCDC	Shigella flexneri	Sf2a	Gp10:H14
155	D13020	SZCDC	Shigella flexneri	Sf1a	Gp10:H14
156	D14001	SZCDC	Shigella flexneri	Sf2a	Gp10:H14
157	D14002	SZCDC	Shigella flexneri	Sf2a	Gp10:H14
158	D14003	SZCDC	Shigella flexneri	Sf2a	Gp10:H14
159	D14004	SZCDC	Shigella flexneri	Sf4a	Gp10:HNT
160	D14005	SZCDC	Shigella flexneri	Sf4a	Gp10:HNT
161	D14007	SZCDC	Shigella flexneri	Sf2a	Gp10:H14
162	D14008	SZCDC	Shigella flexneri	Sf4c	Gp10:HNT
163	D14009	SZCDC	Shigella flexneri	SfXv	Gp10:H14
164	D14011	SZCDC	Shigella flexneri	Sf2a	Gp10:H14
165	D14012	SZCDC	Shigella flexneri	Sf2a	Gp10:H14
166	D14013	SZCDC	Shigella flexneri	Sf2b	Gp10:H14
167	D14014	SZCDC	Shigella flexneri	Sf2a	Gp10:H14
168	D14015	SZCDC	Shigella flexneri	Sf1a	Gp10:H14
169	D15002	SZCDC	Shigella flexneri	Sf2a	Gp10:H14
170	D15004	SZCDC	Shigella flexneri	Sf2a	Gp10:H14
171	D15005	SZCDC	Shigella flexneri	Sf2a	Gp10:H14
172	D15006	SZCDC	Shigella flexneri	Sf2a	Gp10:H14
173	D15008	SZCDC	Shigella flexneri	Sf2a	Gp10:H14
174	D15010	SZCDC	Shigella flexneri	Sf2a	Gp10:H14
175	D15012	SZCDC	Shigella flexneri	Sf2a	Gp10:H14
176	D15013	SZCDC	Shigella flexneri	Sf2a	Gp10:H14
177	D15014	SZCDC	Shigella flexneri	Sf2a	Gp10:H14
178	D15015	SZCDC	Shigella flexneri	Sf2a	Gp10:H14
179	D15016	SZCDC	Shigella flexneri	Sf2a	Gp10:H14
180	D15017	SZCDC	Shigella flexneri	Sf2a	Gp10:H14
181	D15018	SZCDC	Shigella flexneri	Sf2a	Gp10:H14
182	D17001	SZCDC	Shigella flexneri	Sf3a	Gp10:H14
183	D17005	SZCDC	Shigella flexneri	Sf2a	Gp10:H14
184	D18001	SZCDC	Shigella flexneri	Sf2a	Gp10:H14
185	D18002	SZCDC	Shigella flexneri	Sf2a	Gp10:H14
186	D18003	SZCDC	Shigella flexneri	Sf2a	Gp10:H14
187	D18004	SZCDC	Shigella flexneri	Sf6	O147:H45
188	D18005	SZCDC	Shigella flexneri	Sf2b	Gp10:H14
189	D003	SZCDC	Shigella flexneri	Sf-ND	Gp10:H14
190	D02001	SZCDC	Shigella sonnei	sonnei	ONT:H16
191	D02010	SZCDC	Shigella sonnei	sonnei	ONT:H16
192	D02011	SZCDC	Shigella sonnei	sonnei	ONT:H16
193	D03017	SZCDC	Shigella sonnei	sonnei	ONT:H16
194	D03018	SZCDC	Shigella sonnei	sonnei	ONT:H16
195	D06036	SZCDC	Shigella sonnei	sonnei	ONT:H16
196	D06043	SZCDC	Shigella sonnei	sonnei	ONT:H16
197	D07006	SZCDC	Shigella sonnei	sonnei	ONT:H16
198	D07009	SZCDC	Shigella sonnei	sonnei	ONT:H16
199	D07011	SZCDC	Shigella flexneri	Sf-ND	Gp10:H14
200	D07015	SZCDC	Shigella sonnei	sonnei	ONT:H16
201	D07019	SZCDC	Shigella sonnei	sonnei	ONT:H16
202	D07020	SZCDC	Shigella sonnei	sonnei	ONT:H16
203	D07027	SZCDC	Shigella sonnei	sonnei	ONT:H16
204	D08006	SZCDC	Shigella sonnei	sonnei	ONT:H16
205	D08014	SZCDC	Shigella sonnei	sonnei	ONT:H16
206	D08016	SZCDC	Shigella sonnei	sonnei	ONT:H16
207	D08026	SZCDC	Shigella sonnei	sonnei	ONT:H16
208	D08027	SZCDC	Shigella sonnei	sonnei	ONT:H16
209	D09001	SZCDC	Shigella sonnei	sonnei	ONT:H16
210	D09010	SZCDC	Shigella sonnei	sonnei	ONT:H16
211	D09011	SZCDC	Shigella sonnei	sonnei	ONT:H16
212	D09013	SZCDC	Shigella boydii	Sb2	ONT:H45
213	D09018	SZCDC	Shigella sonnei	sonnei	ONT:H16
214	D09019	SZCDC	Shigella boydii	Sb2	ONT:H45
215	D09022	SZCDC	Shigella boydii	Sb2	ONT:H45
216	D09025	SZCDC	Shigella sonnei	sonnei	ONT:H16
217	D09027	SZCDC	Shigella sonnei	sonnei	ONT:H16
218	D09028	SZCDC	Shigella sonnei	sonnei	ONT:H16
219	D10005	SZCDC	Shigella sonnei	sonnei	ONT:H16
220	D10009	SZCDC	Shigella sonnei	sonnei	ONT:H16
221	D10013	SZCDC	Shigella sonnei	sonnei	ONT:H16
222	D10015	SZCDC	Shigella sonnei	sonnei	ONT:H16
223	D10017	SZCDC	Shigella sonnei	sonnei	ONT:H16
224	D10020	SZCDC	Shigella sonnei	sonnei	ONT:H16
225	D10022	SZCDC	Shigella sonnei	sonnei	ONT:H16
226	D10023	SZCDC	Shigella sonnei	sonnei	ONT:H16
227	D10025	SZCDC	Shigella sonnei	sonnei	ONT:H16
228	D10026	SZCDC	Shigella sonnei	sonnei	ONT:H16
229	D11006	SZCDC	Shigella sonnei	sonnei	ONT:H16
230	D11016	SZCDC	Shigella sonnei	sonnei	ONT:H16
231	D11017	SZCDC	Shigella sonnei	sonnei	ONT:H16
232	D11018	SZCDC	Shigella dysenteriae	Sd2	O112ac:HNT
233	D12011	SZCDC	Shigella sonnei	sonnei	ONT:H16
234	D12015	SZCDC	Shigella sonnei	sonnei	ONT:H16
235	D13003	SZCDC	Shigella boydii	Sb2	ONT:H45
236	D13006	SZCDC	Shigella sonnei	sonnei	ONT:H16
237	D13011	SZCDC	Shigella sonnei	sonnei	ONT:H16
238	D13012	SZCDC	Shigella sonnei	sonnei	ONT:H16
239	D13013	SZCDC	Shigella sonnei	sonnei	ONT:H16
240	D13014	SZCDC	Shigella sonnei	sonnei	ONT:H16
241	D13015	SZCDC	Shigella sonnei	sonnei	ONT:H16
242	D13016	SZCDC	Shigella sonnei	sonnei	ONT:H16
243	D13021	SZCDC	Shigella sonnei	sonnei	ONT:H16
244	D14006	SZCDC	Shigella sonnei	sonnei	ONT:H16
245	D14016	SZCDC	Shigella sonnei	sonnei	ONT:H16
246	D14017	SZCDC	Shigella sonnei	sonnei	ONT:H16
247	D14018	SZCDC	Shigella sonnei	sonnei	ONT:H16
248	D15001	SZCDC	Shigella sonnei	sonnei	ONT:H16
249	D15003	SZCDC	Shigella sonnei	sonnei	ONT:H16
250	D15007	SZCDC	Shigella sonnei	sonnei	ONT:H16
251	D16001	SZCDC	Shigella sonnei	sonnei	ONT:H16
252	D16004	SZCDC	Shigella sonnei	sonnei	ONT:H16
253	D17002	SZCDC	Shigella dysenteriae	Sd2	O112ac:HNT
254	D17003	SZCDC	Shigella sonnei	sonnei	ONT:H16
255	D17004	SZCDC	Shigella sonnei	sonnei	ONT:H16
256	D17006	SZCDC	Shigella sonnei	sonnei	ONT:HNT
257	D17007	SZCDC	Shigella sonnei	sonnei	ONT:H16
Sf-ND, classified as shigella flexneri with unknown serotype
