# Supplementary material for: Molecular serotyping of diarrheagenic Escherichia coli with a MeltArray assay reveals distinct correlation between serotype and pathotype
Source: Gut Microbes. 2024 Sep 18;16(1):2401944. doi: 10.1080/19490976.2024.2401944 (PMC11529414; doi:10.1080/19490976.2024.2401944)
Supplement: Supplemental Material [file KGMI_A_2401944_SM7198.zip › Table_S6.xlsx]

## Sheet: Data file S6
Table S6. WGS data of 775 Shigella isolates from EnteroBase
Serial	Name	Source	Location	Lab Contact	Species	Comment	Barcode	Shigella Serotype	O group	H type	E.coli Serotype
1	262.78	Human	France	The Wellcome Trust Sanger Institute	Shigella flexneri	Lineage 1	ESC_AA8004AA	Sf1a	Gp10	H14	Gp10:H14
2	NCDC 361-75	Human	United States	The Wellcome Trust Sanger Institute	Shigella flexneri	Lineage 1	ESC_AA8006AA	Sf1a	Gp10	H14	Gp10:H14
3	NCDC 1921-71	Human	United States	The Wellcome Trust Sanger Institute	Shigella flexneri	Lineage 1	ESC_AA8016AA	Sf1a	Gp10	H14	Gp10:H14
4	VNLSH_138-sc-1931700		Vietnam	The Wellcome Trust Sanger Institute	Shigella flexneri		ESC_BA1294AA	Sf1a	Gp10	H14	Gp10:H14
5	VNLSH_093-sc-1931694		Vietnam	The Wellcome Trust Sanger Institute	Shigella flexneri		ESC_BA1333AA	Sf1a	Gp10	H14	Gp10:H14
6	IB0034	Human	China	The Wellcome Trust Sanger Institute	Shigella flexneri	Lineage 3	ESC_BA2846AA	Sf1a	Gp10	H14	Gp10:H14
7	Sh07-7606	Human	Madagascar	The Wellcome Trust Sanger Institute	Shigella flexneri	Lineage 3	ESC_BA3676AA	Sf1a	Gp10	H14	Gp10:H14
8	109/49	Human	United Kingdom	The Wellcome Trust Sanger Institute	Shigella flexneri	Lineage 1	ESC_BA6071AA	Sf1a	Gp10	H14	Gp10:H14
9	5.63	Human	Vietnam	The Wellcome Trust Sanger Institute	Shigella flexneri	Lineage 1	ESC_EA0380AA	Sf1a	Gp10	H14	Gp10:H14
10	262.78	Human	France	The Wellcome Trust Sanger Institute	Shigella flexneri	Lineage 1	ESC_AA8004AA	Sf1a	Gp10	H14	Gp10:H14
11	DMB SH20092	Human	United States	FDA Center for Food Safety and Applied Nutrition	Shigella flexneri	ShigTyper Wu et al., 2019 AEM 85: e00165-19	ESC_AA8147AA	Sf1a	Gp10	H14	Gp10:H14
12	126024	Human	United Kingdom	Public Health England	Shigella flexneri		ESC_CA9149AA	Sf1a	Gp10	H14	Gp10:H14
13	135121	Human	United Kingdom	Public Health England	Shigella flexneri		ESC_CA9163AA	Sf1a	Gp10	H14	Gp10:H14
14	670	Human	China	Hangzhou Normal University	Shigella flexneri		ESC_KA7294AA	Sf1a	Gp10	H14	Gp10:H14
15	NCDC 5612-72	Human	United States	The Wellcome Trust Sanger Institute	Shigella flexneri	Lineage 1	ESC_AA8011AA	Sf1b	Gp10	H14	Gp10:H14
16	DMB SH125	Human	United States	FDA Center for Food Safety and Applied Nutrition	Shigella flexneri	ShigTyper Wu et al., 2019 AEM 85: e00165-19	ESC_AA8097AA	Sf1b	Gp10	H14	Gp10:H14
17	VNFSH_233-sc-1931798		Vietnam	The Wellcome Trust Sanger Institute	Shigella flexneri		ESC_BA0900AA	Sf1b	Gp10	H14	Gp10:H14
18	VNFSH_052-sc-1931625		Vietnam	The Wellcome Trust Sanger Institute	Shigella flexneri		ESC_BA1418AA	Sf1b	Gp10	H14	Gp10:H14
19	IB0719	Human	Korea	The Wellcome Trust Sanger Institute	Shigella flexneri	Lineage 1	ESC_BA2860AA	Sf1b	Gp10	H14	Gp10:H14
20	Sh05-5540	Human	Dominican Republic	The Wellcome Trust Sanger Institute	Shigella flexneri	Lineage 1	ESC_BA3721AA	Sf1b	Gp10	H14	Gp10:H14
21	KP-15	Human	Bangladesh	The Wellcome Trust Sanger Institute	Shigella flexneri	Lineage 1	ESC_BA5281AA	Sf1b	Gp10	H14	Gp10:H14
22	K-9286	Human	Bangladesh	The Wellcome Trust Sanger Institute	Shigella flexneri	Lineage 1	ESC_BA5842AA	Sf1b	Gp10	H14	Gp10:H14
23	K-294	Human	Bangladesh	The Wellcome Trust Sanger Institute	Shigella flexneri	Lineage 1	ESC_BA5848AA	Sf1b	Gp10	H14	Gp10:H14
24	509/60	Human	United Kingdom	The Wellcome Trust Sanger Institute	Shigella flexneri	Lineage 1	ESC_BA6069AA	Sf1b	Gp10	H14	Gp10:H14
25	PNUSAE001253	Human	United States	Centers for Disease Control and Prevention Enteric Diseases Laboratory Branch	Shigella flexneri	ShigTyper Wu et al., 2019 AEM 85: e00165-19	ESC_CA2593AA	Sf1b	Gp10	H14	Gp10:H14
26	135138	Human	United Kingdom	Public Health England	Shigella flexneri		ESC_CA9140AA	Sf1b	Gp10	H14	Gp10:H14
27	126011	Human	United Kingdom	Public Health England	Shigella flexneri		ESC_CA9204AA	Sf1b	Gp10	H14	Gp10:H14
28	170355	Human	United Kingdom	Public Health England	Shigella flexneri		ESC_DA1769AA	Sf1b	Gp10	H14	Gp10:H14
29	182819	Human	United Kingdom	Public Health England	Shigella flexneri		ESC_EA5365AA	Sf1b	Gp10	H14	Gp10:H14
30	193345	Human	United Kingdom	Public Health England	Shigella flexneri		ESC_EA5548AA	Sf1b	Gp10	H14	Gp10:H14
31	Dakar 948.69	Human	Senegal	The Wellcome Trust Sanger Institute	Shigella flexneri	Lineage 1	ESC_AA802	Sf1b	Gp10	H14	Gp10:H14
32	MS0084	Human	Vietnam	The Wellcome Trust Sanger Institute	Shigella flexneri	Lineage 1	ESC_BA2959AA	Sf1c	Gp10	H14	Gp10:H14
33	K-820	Human	Bangladesh	The Wellcome Trust Sanger Institute	Shigella flexneri	Lineage 1	ESC_BA5255AA	Sf1c	Gp10	H14	Gp10:H14
34	K-923	Human	Bangladesh	The Wellcome Trust Sanger Institute	Shigella flexneri	Lineage 1	ESC_BA5273AA	Sf1c	Gp10	H14	Gp10:H14
35	K-211	Human	Bangladesh	The Wellcome Trust Sanger Institute	Shigella flexneri	Lineage 1	ESC_BA5307AA	Sf1c	Gp10	H14	Gp10:H14
36	K-2535	Human	Bangladesh	The Wellcome Trust Sanger Institute	Shigella flexneri	Lineage 1	ESC_BA5346AA	Sf1c	Gp10	H14	Gp10:H14
37	144014	Human	United Kingdom	Public Health England	Shigella flexneri		ESC_CA9151AA	Sf1c	Gp10	H14	Gp10:H14
38	125990	Human	United Kingdom	Public Health England	Shigella flexneri	ShigTyper Wu et al., 2019 AEM 85: e00165-19	ESC_DA0116AA	Sf1c	Gp10	H14	Gp10:H14
39	152614	Human	United Kingdom	Public Health England	Shigella flexneri		ESC_EA5072AA	Sf1c	Gp10	H14	Gp10:H14
40	142667	Human	United Kingdom	Public Health England	Shigella flexneri		ESC_EA5126AA	Sf1c	Gp10	H14	Gp10:H14
41	195854	Human	United Kingdom	Public Health England	Shigella flexneri		ESC_EA5320AA	Sf1c	Gp10	H14	Gp10:H14
42	MH160036	Human	Ireland	University Hospital Galway	Shigella flexneri	ShigTyper Wu et al., 2019 AEM 85: e00165-19	ESC_FA7960AA	Sf1c	Gp10	H14	Gp10:H14
43	MH170039	Human	Ireland	University Hospital Galway	Shigella flexneri	ShigTyper Wu et al., 2019 AEM 85: e00165-19	ESC_GA8506AA	Sf1c	Gp10	H14	Gp10:H14
44	PNUSAE013058		United States	Centers for Disease Control and Prevention Enteric Diseases Laboratory Branch	Shigella flexneri	ShigTyper Wu et al., 2019 AEM 85: e00165-19	ESC_IA6931AA	Sf1c	Gp10	H14	Gp10:H14
45	IBESS924		Netherlands	RIVM - National Institute for Public Health and the Environment	Shigella flexneri	travel to Spain	ESC_NA3357AA	Sf1c	Gp10	H14	Gp10:H14
46	IBESS528		Netherlands	RIVM - National Institute for Public Health and the Environment	Shigella flexneri		ESC_NA3456AA	Sf1c	Gp10	H14	Gp10:H14
47	IBESS350		Netherlands	RIVM - National Institute for Public Health and the Environment	Shigella flexneri	travel to Germany	ESC_NA3514A	Sf1c	Gp10	H14	Gp10:H14
48	PNUSAE000581	Human	United States	Centers for Disease Control and Prevention	Shigella flexneri	ShigTyper Wu et al., 2019 AEM 85: e00165-19	ESC_AA7919AA	Sf2a	Gp10	H14	Gp10:H14
49	Tunis 38.17	Human	Tunisia	The Wellcome Trust Sanger Institute	Shigella flexneri	Lineage 3	ESC_AA7979AA	Sf2a	Gp10	H14	Gp10:H14
50	CIP 52.35	Human	United Kingdom	The Wellcome Trust Sanger Institute	Shigella flexneri	Lineage 3	ESC_AA7992AA	Sf2a	Gp10	H14	Gp10:H14
51	324-89	Human	Madagascar	The Wellcome Trust Sanger Institute	Shigella flexneri	Lineage 3	ESC_AA7996AA	Sf2a	Gp10	H14	Gp10:H14
52	20.67	Human	Algeria	The Wellcome Trust Sanger Institute	Shigella flexneri	Lineage 3	ESC_AA8032AA	Sf2a	Gp10	H14	Gp10:H14
53	NCDC 4570-66	Human	United States	The Wellcome Trust Sanger Institute	Shigella flexneri	Lineage 3	ESC_AA8034AA	Sf2a	Gp10	H14	Gp10:H14
54	PNUSAE000326	Human	United States	Centers for Disease Control and Prevention	Shigella flexneri	ShigTyper Wu et al., 2019 AEM 85: e00165-19	ESC_AA8049AA	Sf2a	Gp10	H14	Gp10:H14
55	THFSH_795-sc-1932836		Thailand	The Wellcome Trust Sanger Institute	Shigella flexneri		ESC_AA8456AA	Sf2a	Gp10	H14	Gp10:H14
56	THFSH_762-sc-1932774		Thailand	The Wellcome Trust Sanger Institute	Shigella flexneri		ESC_AA8491AA	Sf2a	Gp10	H14	Gp10:H14
57	VNFSH_048-sc-1931622		Vietnam	The Wellcome Trust Sanger Institute	Shigella flexneri		ESC_AA9890AA	Sf2a	Gp10	H14	Gp10:H14
58	VNFSH_237-sc-1931800		Vietnam	The Wellcome Trust Sanger Institute	Shigella flexneri		ESC_BA0245AA	Sf2a	Gp10	H14	Gp10:H14
59	IB0047	Human	Taiwan	The Wellcome Trust Sanger Institute	Shigella flexneri	Lineage 3	ESC_BA2839AA	Sf2a	Gp10	H14	Gp10:H14
60	IB0045	Human	Taiwan	The Wellcome Trust Sanger Institute	Shigella flexneri	Lineage 3	ESC_BA2841AA	Sf2a	Gp10	H14	Gp10:H14
61	IB0043	Human	Philippines	The Wellcome Trust Sanger Institute	Shigella flexneri	Lineage 3	ESC_BA2842	Sf2a	Gp10	H14	Gp10:H14
62	VNFSH_143-sc-1931897		Vietnam	The Wellcome Trust Sanger Institute	Shigella flexneri		ESC_BA0081AA	Sf2b	Gp10	H14	Gp10:H14
63	VNFSH_336-sc-1931858		Vietnam	The Wellcome Trust Sanger Institute	Shigella flexneri		ESC_BA0315AA	Sf2b	Gp10	H14	Gp10:H14
64	VNFSH_247-sc-1931809		Vietnam	The Wellcome Trust Sanger Institute	Shigella flexneri		ESC_BA0740AA	Sf2b	Gp10	H14	Gp10:H14
65	VNFSH_169-sc-1931776		Vietnam	The Wellcome Trust Sanger Institute	Shigella flexneri		ESC_BA0940AA	Sf2b	Gp10	H14	Gp10:H14
66	VNFSH_160-sc-1931770		Vietnam	The Wellcome Trust Sanger Institute	Shigella flexneri		ESC_BA0953AA	Sf2b	Gp10	H14	Gp10:H14
67	VNFSH_151-sc-1931763		Vietnam	The Wellcome Trust Sanger Institute	Shigella flexneri		ESC_BA0967AA	Sf2b	Gp10	H14	Gp10:H14
68	VNFSH_146-sc-1931758		Vietnam	The Wellcome Trust Sanger Institute	Shigella flexneri		ESC_BA0976AA	Sf2b	Gp10	H14	Gp10:H14
69	VNFSH_132-sc-1931745		Vietnam	The Wellcome Trust Sanger Institute	Shigella flexneri		ESC_BA1087AA	Sf2b	Gp10	H14	Gp10:H14
70	EG0387	Human	Vietnam	The Wellcome Trust Sanger Institute	Shigella flexneri	Lineage 3	ESC_BA3383AA	Sf2b	Gp10	H14	Gp10:H14
71	K-9443	Human	Bangladesh	The Wellcome Trust Sanger Institute	Shigella flexneri	Lineage 3	ESC_BA5769AA	Sf2b	Gp10	H14	Gp10:H14
72	K-9290	Human	Bangladesh	The Wellcome Trust Sanger Institute	Shigella flexneri	Lineage 3	ESC_BA5775AA	Sf2b	Gp10	H14	Gp10:H14
73	K-5613	Human	Bangladesh	The Wellcome Trust Sanger Institute	Shigella flexneri	Lineage 3	ESC_BA5778AA	Sf2b	Gp10	H14	Gp10:H14
74	126037	Human	United Kingdom	Public Health England	Shigella flexneri		ESC_CA9143AA	Sf2b	Gp10	H14	Gp10:H14
75	149253	Human	United Kingdom	Public Health England	Shigella flexneri		ESC_CA9184AA	Sf2b	Gp10	H14	Gp10:H14
76	151007	Human	United Kingdom	Public Health England	Shigella flexneri		ESC_EA5084	Sf2b	Gp10	H14	Gp10:H14
77	DMB SH108	Human	United States	FDA Center for Food Safety and Applied Nutrition	Shigella flexneri	ShigTyper Wu et al., 2019 AEM 85: e00165-19	ESC_AA8069AA	Sf3a	Gp10	H14	Gp10:H14
78	457/13	Human	United Kingdom	The Wellcome Trust Sanger Institute	Shigella flexneri		ESC_AA8271AA	Sf3a	Gp10	H14	Gp10:H14
79	365/13	Human	United Kingdom	The Wellcome Trust Sanger Institute	Shigella flexneri		ESC_AA8276AA	Sf3a	Gp10	H14	Gp10:H14
80	THFSH_797-sc-1932832		Thailand	The Wellcome Trust Sanger Institute	Shigella flexneri		ESC_AA8464AA	Sf3a	Gp10	H14	Gp10:H14
81	THFSH_786-sc-1932827		Thailand	The Wellcome Trust Sanger Institute	Shigella flexneri		ESC_AA8475AA	Sf3a	Gp10	H14	Gp10:H14
82	VNLSH_109-sc-1931656		Vietnam	The Wellcome Trust Sanger Institute	Shigella flexneri		ESC_AA9461AA	Sf3a	Gp10	H14	Gp10:H14
83	VNFSH_275-sc-1931826		Vietnam	The Wellcome Trust Sanger Institute	Shigella flexneri		ESC_BA0459AA	Sf3a	Gp10	H14	Gp10:H14
84	THFSH_667-sc-1932737		Thailand	The Wellcome Trust Sanger Institute	Shigella flexneri		ESC_BA0535AA	Sf3a	Gp10	H14	Gp10:H14
85	13-6290	Human	France	The Wellcome Trust Sanger Institute	Shigella flexneri		ESC_BA2146AA	Sf3a	Gp10	H14	Gp10:H14
86	ERS372309	Human	France	The Wellcome Trust Sanger Institute	Shigella flexneri		ESC_BA2154AA	Sf3a	Gp10	H14	Gp10:H14
87	12-321	Human	France	The Wellcome Trust Sanger Institute	Shigella flexneri		ESC_BA2164AA	Sf3a	Gp10	H14	Gp10:H14
88	R16-0001	Human	Taiwan	Taiwan CDC	Shigella flexneri		ESC_EA4179AA	Sf3a	Gp10	H14	Gp10:H14
89	201905004	Human	France	F.X.Weill, Institut Pasteur	Shigella flexneri		ESC_PA9085AA	Sf3a	Gp10	H14	Gp10:H14
90	201905729	Human	France	F.X.Weill, Institut Pasteur	Shigella flexneri		ESC_PA9220	Sf3a	Gp10	H14	Gp10:H14
91	NCTC 4839	Human		The Wellcome Trust Sanger Institute	Shigella flexneri	Lineage 4	ESC_AA7985AA	Sf3b	Gp10	H14	Gp10:H14
92	NCDC 2146-66	Human	United States	The Wellcome Trust Sanger Institute	Shigella flexneri	Lineage 2	ESC_AA8038AA	Sf3b	Gp10	H14	Gp10:H14
93	VNFSH_003-sc-1931589		Vietnam	The Wellcome Trust Sanger Institute	Shigella flexneri		ESC_BA0166AA	Sf3b	Gp10	H14	Gp10:H14
94	535	Human	United Kingdom	The Wellcome Trust Sanger Institute	Shigella flexneri	Lineage 4	ESC_BA6058AA	Sf3b	Gp10	H14	Gp10:H14
95	135127	Human	United Kingdom	Public Health England	Shigella flexneri		ESC_CA9153AA	Sf3b	Gp10	H14	Gp10:H14
96	126035	Human	United Kingdom	Public Health England	Shigella flexneri		ESC_CA9192AA	Sf3b	Gp10	H14	Gp10:H14
97	126017	Human	United Kingdom	Public Health England	Shigella flexneri		ESC_CA9208AA	Sf3b	Gp10	H14	Gp10:H14
98	135126	Human	United Kingdom	Public Health England	Shigella flexneri		ESC_DA0112AA	Sf3b	Gp10	H14	Gp10:H14
99	201523	Human	United Kingdom	Public Health England	Shigella flexneri		ESC_EA5496AA	Sf3b	Gp10	H14	Gp10:H14
100	MH170085	Human	Ireland	University Hospital Galway	Shigella flexneri		ESC_HA8512AA	Sf3b	Gp10	H14	Gp10:H14
101	PNUSAE012914		United States	Centers for Disease Control and Prevention Enteric Diseases Laboratory Branch	Shigella flexneri	ShigTyper Wu et al., 2019 AEM 85: e00165-19	ESC_IA6619AA	Sf3b	Gp10	H14	Gp10:H14
102	IBESS988		Netherlands	RIVM - National Institute for Public Health and the Environment	Shigella flexneri		ESC_NA3342AA	Sf3b	Gp10	H14	Gp10:H14
103	IBESS1027		Netherlands	RIVM - National Institute for Public Health and the Environment	Shigella flexneri		ESC_NA3593AA	Sf3b	Gp10	H14	Gp10:H14
104	SANFL60			FDA ORA	Shigella flexneri	ShigTyper Wu et al., 2019 AEM 85: e00165-19	ESC_OA8708AA	Sf3b	Gp10	H14	Gp10:H14
105	SFL1520	Human	Bangladesh	Australian National University	Shigella flexneri		ESC_OA8721A	Sf3b	Gp10	H14	Gp10:H14
106	126038	Human	United Kingdom	Public Health England	Shigella flexneri		ESC_CA9136AA	Sf3c	Gp10	H14	Gp10:H14
107	135115	Human	United Kingdom	Public Health England	Shigella flexneri		ESC_CA9175AA	Sf3c	Gp10	H14	Gp10:H14
108	135114	Human	United Kingdom	Public Health England	Shigella flexneri		ESC_CA9181AA	Sf3c	Gp10	H14	Gp10:H14
109	126021	Human	United Kingdom	Public Health England	Shigella flexneri		ESC_CA9195A	Sf3c	Gp10	H14	Gp10:H14
110	DMB SH20102	Human	United States	FDA Center for Food Safety and Applied Nutrition	Shigella flexneri	ShigTyper 4bv	ESC_AA8087AA	Sf4a	Gp10	H14	Gp10:H14
111	VNLSH_126-sc-1931712		Vietnam	The Wellcome Trust Sanger Institute	Shigella flexneri		ESC_BA1214AA	Sf4a	Gp10	H14	Gp10:H14
112	VNFSH_044-sc-1931619		Vietnam	The Wellcome Trust Sanger Institute	Shigella flexneri		ESC_BA1420AA	Sf4a	Gp10	H14	Gp10:H14
113	Sh06-1976	Human	Ivory Coast	The Wellcome Trust Sanger Institute	Shigella flexneri	Lineage 7	ESC_BA3705AA	Sf4a	Gp10	H14	Gp10:H14
114	E126923	Human	United Kingdom	The Wellcome Trust Sanger Institute	Shigella flexneri	Lineage 1	ESC_BA6041AA	Sf4a	Gp10	H14	Gp10:H14
115	15/59	Human	United Kingdom	The Wellcome Trust Sanger Institute	Shigella flexneri	Lineage 1	ESC_BA6056AA	Sf4a	Gp10	H14	Gp10:H14
116	125982	Human	United Kingdom	Public Health England	Shigella flexneri	ShigTyper 4av	ESC_CA9158AA	Sf4a	Gp10	H14	Gp10:H14
117	125996	Human	United Kingdom	Public Health England	Shigella flexneri	ShigTyper 4av	ESC_CA9173AA	Sf4a	Gp10	H14	Gp10:H14
118	126013	Human	United Kingdom	Public Health England	Shigella flexneri	ShigTyper 4av	ESC_CA9177AA	Sf4a	Gp10	H14	Gp10:H14
119	SANFL39			FDA ORA	Shigella flexneri	Wu et al., 2019 AEM 85: e00165-156	ESC_OA8684	Sf4a	Gp10	H14	Gp10:H14
120	IB2494	Human	Korea	The Wellcome Trust Sanger Institute	Shigella flexneri	Lineage 7	ESC_BA2853AA	Sf4av	Gp10	H14	Gp10:H14
121	MS0022	Human	Vietnam	The Wellcome Trust Sanger Institute	Shigella flexneri	Lineage 7	ESC_BA2976AA	Sf4av	Gp10	H14	Gp10:H14
122	DE0804	Human	Vietnam	The Wellcome Trust Sanger Institute	Shigella flexneri	Lineage 7	ESC_BA3439AA	Sf4av	Gp10	H14	Gp10:H14
123	Sh09-5516	Human	Congo	The Wellcome Trust Sanger Institute	Shigella flexneri	Lineage 7	ESC_BA3641AA	Sf4av	Gp10	H14	Gp10:H14
124	Sh05-1382	Human	Mali	The Wellcome Trust Sanger Institute	Shigella flexneri	Lineage 1	ESC_BA3733AA	Sf4av	Gp10	H14	Gp10:H14
125	K-716	Human	Bangladesh	The Wellcome Trust Sanger Institute	Shigella flexneri	Lineage 1	ESC_BA5257AA	Sf4av	Gp10	H14	Gp10:H14
126	K-147	Human	Bangladesh	The Wellcome Trust Sanger Institute	Shigella flexneri	Lineage 1	ESC_BA5260AA	Sf4av	Gp10	H14	Gp10:H14
127	K-9108	Human	Bangladesh	The Wellcome Trust Sanger Institute	Shigella flexneri	Lineage 1	ESC_BA5262AA	Sf4av	Gp10	H14	Gp10:H14
128	K-9708	Human	Bangladesh	The Wellcome Trust Sanger Institute	Shigella flexneri	Lineage 1	ESC_BA5263AA	Sf4av	Gp10	H14	Gp10:H14
129	KP-32	Human	Bangladesh	The Wellcome Trust Sanger Institute	Shigella flexneri	Lineage 1	ESC_BA5265AA	Sf4av	Gp10	H14	Gp10:H14
130	IBESS836		Netherlands	RIVM - National Institute for Public Health and the Environment	Shigella flexneri	travel to Eritrea	ESC_NA3379AA	Sf4av	Gp10	H14	Gp10:H14
131	IBESS82		Netherlands	RIVM - National Institute for Public Health and the Environment	Shigella flexneri	travel to Tanzania	ESC_NA3415AA	Sf4av	Gp10	H14	Gp10:H14
132	IBESS424		Netherlands	RIVM - National Institute for Public Health and the Environment	Shigella flexneri		ESC_NA3487AA	Sf4av	Gp10	H14	Gp10:H14
133	CDPH44			FDA ORA	Shigella flexneri	Wu et al., 2019 AEM 85: e00165-158	ESC_OA8629AA	Sf4av	Gp10	H14	Gp10:H14
134	SANFL58			FDA ORA	Shigella flexneri	ShigTyper Wu et al., 2019 AEM 85: e00165-19	ESC_OA8710A	Sf4av	Gp10	H14	Gp10:H14
135	NCDC 1862-71	Human	United States	The Wellcome Trust Sanger Institute	Shigella flexneri	Lineage 1	ESC_AA8018AA	Sf4b	Gp10	H14	Gp10:H14
136	NCDC 1242-70	Human	United States	The Wellcome Trust Sanger Institute	Shigella flexneri	Lineage 1	ESC_AA8023AA	Sf4b	Gp10	H14	Gp10:H14
137	NCDC 880-69	Human	United States	The Wellcome Trust Sanger Institute	Shigella flexneri	Lineage 1	ESC_AA8025AA	Sf4b	Gp10	H14	Gp10:H14
138	34/53	Human	United Kingdom	The Wellcome Trust Sanger Institute	Shigella flexneri	Lineage 1	ESC_BA6054AA	Sf4b	Gp10	H14	Gp10:H14
139	CIP 52.24	Human		The Wellcome Trust Sanger Institute	Shigella flexneri	Lineage 4	ESC_AA7990AA	Sf4bv	Gp10	H14	Gp10:H14
140	IB1651	Human	United Kingdom	The Wellcome Trust Sanger Institute	Shigella flexneri	Lineage 4	ESC_BA2906AA	Sf4bv	Gp10	H14	Gp10:H14
141	NCDC 5380 52	Human	United States	The Wellcome Trust Sanger Institute	Shigella flexneri	Lineage 1	ESC_EA0386A	Sf4bv	Gp10	H14	Gp10:H14
142	NCDC 1170-74	Human	United States	The Wellcome Trust Sanger Institute	Shigella flexneri	Lineage 3	ESC_AA8009AA	Sf5a	Gp10	H14	Gp10:H14
143	CIP 67.61	Human	Iraq	The Wellcome Trust Sanger Institute	Shigella flexneri	Lineage 5	ESC_AA8040AA	Sf5a	Gp10	H14	Gp10:H14
144	DMB SH20030	Human	United States	FDA Center for Food Safety and Applied Nutrition	Shigella flexneri		ESC_AA8095AA	Sf5a	Gp10	H14	Gp10:H14
145	IB4230	Human	India	The Wellcome Trust Sanger Institute	Shigella flexneri	Lineage 5	ESC_BA2878AA	Sf5a	Gp10	H14	Gp10:H14
146	IB1664	Human	United Kingdom	The Wellcome Trust Sanger Institute	Shigella flexneri	Lineage 5	ESC_BA2893AA	Sf5a	Gp10	H14	Gp10:H14
147	IB1658	Human	United Kingdom	The Wellcome Trust Sanger Institute	Shigella flexneri	Lineage 5	ESC_BA2899AA	Sf5a	Gp10	H14	Gp10:H14
148	K-9597	Human	Bangladesh	The Wellcome Trust Sanger Institute	Shigella flexneri	Lineage 5	ESC_BA5728AA	Sf5a	Gp10	H14	Gp10:H14
149	192/51	Human	United Kingdom	The Wellcome Trust Sanger Institute	Shigella flexneri	Lineage 5	ESC_BA6050AA	Sf5a	Gp10	H14	Gp10:H14
150	NCDC 6154-61	Human	United States	The Wellcome Trust Sanger Institute	Shigella flexneri	Lineage 5	ESC_EA0381AA	Sf5a	Gp10	H14	Gp10:H14
151	Ew 595-52	Human	United States	The Wellcome Trust Sanger Institute	Shigella flexneri	Lineage 3	ESC_EA0387AA	Sf5a	Gp10	H14	Gp10:H14
152	74-1170			CDC	Shigella flexneri		ESC_KA7164AA	Sf5a	Gp10	H14	Gp10:H14
153	M90T	Laboratory	France	NCBI	Shigella flexneri		ESC_KA7353AA	Sf5a	Gp10	H14	Gp10:H14
154	SANFL66			FDA ORA	Shigella flexneri	ShigTyper Wu et al., 2019 AEM 85: e00165-19	ESC_OA8653AA	Sf5a	Gp10	H14	Gp10:H14
155	SANFL65			FDA ORA	Shigella flexneri	ShigTyper Wu et al., 2019 AEM 85: e00165-19	ESC_OA8705A	Sf5a	Gp10	H14	Gp10:H14
156	IB1665	Human	United Kingdom	The Wellcome Trust Sanger Institute	Shigella flexneri	Lineage 5	ESC_BA2892AA	Sf5b	Gp10	H14	Gp10:H14
157	IB1657	Human	United Kingdom	The Wellcome Trust Sanger Institute	Shigella flexneri	Lineage 5	ESC_BA2900AA	Sf5b	Gp10	H14	Gp10:H14
158	245/51	Human	United Kingdom	The Wellcome Trust Sanger Institute	Shigella flexneri	Lineage 5	ESC_BA6048AA	Sf5b	Gp10	H14	Gp10:H14
159	13-55	Human	United Kingdom	The Wellcome Trust Sanger Institute	Shigella flexneri	Lineage 5	ESC_BA6052AA	Sf5b	Gp10	H14	Gp10:H14
160	NCTC 9728		United States	CDC	Shigella flexneri		ESC_KA7162AA	Sf5b	Gp10	H14	Gp10:H14
161	94-3007			CDC	Shigella flexneri		ESC_KA7250A	Sf5b	Gp10	H14	Gp10:H14
162	NCDC 9768	Human	United States	The Wellcome Trust Sanger Institute	Shigella flexneri	Lineage 1	ESC_AA7981AA	SfX	Gp10	H14	Gp10:H14
163	NCDC 5797-70	Human	United States	The Wellcome Trust Sanger Institute	Shigella flexneri	Lineage 4	ESC_AA8021AA	SfX	Gp10	H14	Gp10:H14
164	THLSH_0381-sc-1932472		Thailand	The Wellcome Trust Sanger Institute	Shigella flexneri		ESC_AA8245AA	SfX	Gp10	H14	Gp10:H14
165	THLSH_1602-sc-1932493		Thailand	The Wellcome Trust Sanger Institute	Shigella flexneri		ESC_AA8538AA	SfX	Gp10	H14	Gp10:H14
166	THLSH_1621-sc-1932492		Thailand	The Wellcome Trust Sanger Institute	Shigella flexneri		ESC_AA8540AA	SfX	Gp10	H14	Gp10:H14
167	THLSH_1616-sc-1932488		Thailand	The Wellcome Trust Sanger Institute	Shigella flexneri		ESC_AA8547AA	SfX	Gp10	H14	Gp10:H14
168	THFSH_589-sc-1932710		Thailand	The Wellcome Trust Sanger Institute	Shigella flexneri		ESC_AA8748AA	SfX	Gp10	H14	Gp10:H14
169	THFSH_592-sc-1932708		Thailand	The Wellcome Trust Sanger Institute	Shigella flexneri		ESC_AA8752AA	SfX	Gp10	H14	Gp10:H14
170	THFSH_491-sc-1932678		Thailand	The Wellcome Trust Sanger Institute	Shigella flexneri		ESC_AA8782AA	SfX	Gp10	H14	Gp10:H14
171	THFSH_376-sc-1932642		Thailand	The Wellcome Trust Sanger Institute	Shigella flexneri		ESC_AA8821AA	SfX	Gp10	H14	Gp10:H14
172	THFSH_180-sc-1932584		Thailand	The Wellcome Trust Sanger Institute	Shigella flexneri		ESC_AA8851AA	SfX	Gp10	H14	Gp10:H14
173	THFSH_054-sc-1932531		Thailand	The Wellcome Trust Sanger Institute	Shigella flexneri		ESC_AA9142AA	SfX	Gp10	H14	Gp10:H14
174	THFSH_039-sc-1932525		Thailand	The Wellcome Trust Sanger Institute	Shigella flexneri		ESC_AA9153AA	SfX	Gp10	H14	Gp10:H14
175	THLSH_0536-sc-1931967		Thailand	The Wellcome Trust Sanger Institute	Shigella flexneri		ESC_BA0259AA	SfX	Gp10	H14	Gp10:H14
176	THFSH_349-sc-1932633		Thailand	The Wellcome Trust Sanger Institute	Shigella flexneri		ESC_BA0617AA	SfX	Gp10	H14	Gp10:H14
177	THFSH_118-sc-1932560		Thailand	The Wellcome Trust Sanger Institute	Shigella flexneri		ESC_BA0676A	SfX	Gp10	H14	Gp10:H14
178	Yah- 104.70	Human	Cameroon	The Wellcome Trust Sanger Institute	Shigella flexneri	Lineage 3	ESC_AA8020AA	SfXv	Gp10	H14	Gp10:H14
179	Sh09-6999	Human	Cameroon	The Wellcome Trust Sanger Institute	Shigella flexneri	Lineage 3	ESC_BA3634AA	SfXv	Gp10	H14	Gp10:H14
180	Sh08-1372	Human	Senegal	The Wellcome Trust Sanger Institute	Shigella flexneri	Lineage 3	ESC_BA3668AA	SfXv	Gp10	H14	Gp10:H14
181	Sh02-1115	Human	Gabon	The Wellcome Trust Sanger Institute	Shigella flexneri	Lineage 3	ESC_BA3765AA	SfXv	Gp10	H14	Gp10:H14
182	MH160072	Human	Ireland	University Hospital Galway	Shigella flexneri	ShigTyper Wu et al., 2019 AEM 85: e00165-19	ESC_FA7935AA	SfXv	Gp10	H14	Gp10:H14
183	200185	Human		FDA ORA	Shigella flexneri	Wu et al., 2019 AEM 85: e00165-19	ESC_OA8616A	SfXv	Gp10	H14	Gp10:H14
184	86.8	Human	Morocco	The Wellcome Trust Sanger Institute	Shigella flexneri	Lineage 3	ESC_AA8001AA	SfY	Gp10	H14	Gp10:H14
185	14.75	Human	France	The Wellcome Trust Sanger Institute	Shigella flexneri	Lineage 3	ESC_AA8007AA	SfY	Gp10	H14	Gp10:H14
186	VNFSH_368-sc-1931871		Vietnam	The Wellcome Trust Sanger Institute	Shigella flexneri		ESC_BA0145AA	SfY	Gp10	H14	Gp10:H14
187	VNFSH_366-sc-1931916		Vietnam	The Wellcome Trust Sanger Institute	Shigella flexneri		ESC_BA0291AA	SfY	Gp10	H14	Gp10:H14
188	VNFSH_277-sc-1931829		Vietnam	The Wellcome Trust Sanger Institute	Shigella flexneri		ESC_BA0456AA	SfY	Gp10	H14	Gp10:H14
189	VNFSH_163-sc-1931772		Vietnam	The Wellcome Trust Sanger Institute	Shigella flexneri		ESC_BA0949AA	SfY	Gp10	H14	Gp10:H14
190	VNLSH_164-sc-1931706		Vietnam	The Wellcome Trust Sanger Institute	Shigella flexneri		ESC_BA1282AA	SfY	Gp10	H14	Gp10:H14
191	VNLSH_129-sc-1931698		Vietnam	The Wellcome Trust Sanger Institute	Shigella flexneri		ESC_BA1298AA	SfY	Gp10	H14	Gp10:H14
192	VNFSH_013-sc-1931598		Vietnam	The Wellcome Trust Sanger Institute	Shigella flexneri		ESC_BA1429AA	SfY	Gp10	H14	Gp10:H14
193	IB1848	Human	Vietnam	The Wellcome Trust Sanger Institute	Shigella flexneri	Lineage 3	ESC_BA2855AA	SfY	Gp10	H14	Gp10:H14
194	Sh07-1096	Human	Mali	The Wellcome Trust Sanger Institute	Shigella flexneri	Lineage 6	ESC_BA3693AA	SfY	Gp10	H14	Gp10:H14
195	IBESS1121		Netherlands	RIVM - National Institute for Public Health and the Environment	Shigella flexneri		ESC_NA3335AA	SfY	Gp10	H14	Gp10:H14
196	CDPH46			FDA ORA	Shigella flexneri	ShigTyper Wu et al., 2019 AEM 85: e00165-19	ESC_OA8630AA	SfY	Gp10	H14	Gp10:H14
197	202000153	Human	France	F.X.Weill, Institut Pasteur	Shigella flexneri		ESC_QA0130AA	SfY	Gp10	H14	Gp10:H14
198	SF175826	Human	Canada	National Microbiology Laboratory	Shigella flexneri		ESC_UA8479A	SfY	Gp10	H14	Gp10:H14
199	IB1716	Human	Vietnam	The Wellcome Trust Sanger Institute	Shigella flexneri	Lineage 7	ESC_BA2837AA	SfYv	Gp10	HNT	Gp10:HNT
200	Sh07-6497	Human	Ivory Coast	The Wellcome Trust Sanger Institute	Shigella flexneri	Lineage 3	ESC_BA3677AA	SfYv	Gp10	H14	Gp10:H14
201	IVI-77/AR3444	Human	Bangladesh	The Wellcome Trust Sanger Institute	Shigella flexneri	Lineage 6	ESC_BA5332AA	SfYv	Gp10	H14	Gp10:H14
202	MS-565	Human	Bangladesh	The Wellcome Trust Sanger Institute	Shigella flexneri	Lineage 6	ESC_BA5340AA	SfYv	Gp10	H14	Gp10:H14
203	K-9144(a)	Human	Bangladesh	The Wellcome Trust Sanger Institute	Shigella flexneri	Lineage 6	ESC_BA5350AA	SfYv	Gp10	H14	Gp10:H14
204	KD-1776	Human	Bangladesh	The Wellcome Trust Sanger Institute	Shigella flexneri	Lineage 6	ESC_BA5370AA	SfYv	Gp10	H14	Gp10:H14
205	K-5898	Human	Bangladesh	The Wellcome Trust Sanger Institute	Shigella flexneri	Lineage 6	ESC_BA5378AA	SfYv	Gp10	H14	Gp10:H14
206	K-1347	Human	Bangladesh	The Wellcome Trust Sanger Institute	Shigella flexneri	Lineage 6	ESC_BA5726AA	SfYv	Gp10	H14	Gp10:H14
207	135135	Human	United Kingdom	Public Health England	Shigella flexneri		ESC_CA9164AA	SfYv	Gp10	H14	Gp10:H14
208	142260	Human	United Kingdom	Public Health England	Shigella flexneri	Was serotype E1037	ESC_CA9168AA	SfYv	Gp10	H14	Gp10:H14
209	135131	Human	United Kingdom	Public Health England	Shigella flexneri		ESC_CA9180AA	SfYv	Gp10	H14	Gp10:H14
210	163126	Human	United Kingdom	Public Health England	Shigella flexneri	Was serotype E1037	ESC_DA1780AA	SfYv	Gp10	H14	Gp10:H14
211	195636	Human	United Kingdom	Public Health England	Shigella flexneri		ESC_EA5534AA	SfYv	Gp10	H14	Gp10:H14
212	IBESS775		Netherlands	RIVM - National Institute for Public Health and the Environment	Shigella flexneri	travel to India	ESC_NA3391AA	SfYv	Gp10	H14	Gp10:H14
213	IBESS246		Netherlands	RIVM - National Institute for Public Health and the Environment	Shigella flexneri		ESC_NA3519AA	SfYv	Gp10	H14	Gp10:H14
214	H57237			RIVM - National Institute for Public Health and the Environment	Shigella flexneri		ESC_OA9268A	SfYv	Gp10	H14	Gp10:H14
215	CIP 54.41			The Wellcome Trust Sanger Institute	Shigella flexneri	<1954	ESC_AA7983AA	Sf6	O147	H45	O147:H45
216	28-79		France	The Wellcome Trust Sanger Institute	Shigella flexneri		ESC_AA8002AA	Sf6	O147	H45	O147:H45
217	NCDC 2924-71		United States	The Wellcome Trust Sanger Institute	Shigella flexneri		ESC_AA8013AA	Sf6	O147	H45	O147:H45
218	DMB SH20134	Human	Somalia	FDA Center for Food Safety and Applied Nutrition	Shigella flexneri	ShigTyper Wu et al., 2019 AEM 85: e00165-19	ESC_AA8142AA	Sf6	O147	H45	O147:H45
219	THFSH_782-sc-1932824			The Wellcome Trust Sanger Institute	Shigella flexneri		ESC_AA8479AA	Sf6	O147	H45	O147:H45
220	THLSH_1280-sc-1932817			The Wellcome Trust Sanger Institute	Shigella flexneri		ESC_AA8692AA	Sf6	O147	H45	O147:H45
221	THFSH_427-sc-1932658			The Wellcome Trust Sanger Institute	Shigella flexneri		ESC_AA8795AA	Sf6	O147	H45	O147:H45
222	THFSH_384-sc-1932645			The Wellcome Trust Sanger Institute	Shigella flexneri		ESC_AA8818AA	Sf6	O147	H45	O147:H45
223	THFSH_271-sc-1932606			The Wellcome Trust Sanger Institute	Shigella flexneri		ESC_AA8839AA	Sf6	O147	H45	O147:H45
224	THFSH_174-sc-1932581			The Wellcome Trust Sanger Institute	Shigella flexneri		ESC_AA8857AA	Sf6	O147	H45	O147:H45
225	THFSH_185-sc-1932579			The Wellcome Trust Sanger Institute	Shigella flexneri		ESC_AA8861AA	Sf6	O147	H45	O147:H45
226	THFSH_150-sc-1932572			The Wellcome Trust Sanger Institute	Shigella flexneri		ESC_AA8876AA	Sf6	O147	H45	O147:H45
227	THLSH_0130-sc-1932268			The Wellcome Trust Sanger Institute	Shigella flexneri		ESC_AA9013AA	Sf6	O147	H45	O147:H45
228	THLSH_1368-sc-1932391			The Wellcome Trust Sanger Institute	Shigella flexneri		ESC_AA9200AA	Sf6	O147	H45	O147:H45
229	09-9072		Senegal	The Wellcome Trust Sanger Institute	Shigella flexneri		ESC_BA3632AA	Sf6	O147	H45	O147:H45
230	09-5569		Algeria	The Wellcome Trust Sanger Institute	Shigella flexneri		ESC_BA3638AA	Sf6	O147	H45	O147:H45
231	09-4492		Tunisia	The Wellcome Trust Sanger Institute	Shigella flexneri		ESC_BA3645AA	Sf6	O147	H45	O147:H45
232	06-1067		Democratic Republic of the Congo	The Wellcome Trust Sanger Institute	Shigella flexneri		ESC_BA3707AA	Sf6	O147	H45	O147:H45
233	05-7131		Mayotte	The Wellcome Trust Sanger Institute	Shigella flexneri		ESC_BA3718AA	Sf6	O147	H45	O147:H45
234	Sf 6_Sh10.8537		Egypt	The Wellcome Trust Sanger Institute	Shigella flexneri		ESC_DA4184A	Sf6	O147	H45	O147:H45
235	SANFL127			FDA ORA	Shigella flexneri	ShigTyper Wu et al., 2019 AEM 85: e00165-19	ESC_OA8582AA	Sf7b	Gp10	H14	Gp10:H14
236	CDPH49			FDA ORA	Shigella flexneri	ShigTyper Wu et al., 2019 AEM 85: e00165-19	ESC_OA8632A	Sf7b	Gp10	H14	Gp10:H14
237	2015C-3808	Human	United States	Centers for Disease Control and Prevention	Shigella sonnei		ESC_AA7882AA	sonnei	ONT	H16	ONT:H16
238	2015C-3807	Human	United States	Centers for Disease Control and Prevention	Shigella sonnei		ESC_AA7884AA	sonnei	ONT	H16	ONT:H16
239	2015C-3811	Human	United States	Centers for Disease Control and Prevention Enteric Diseases Laboratory Branch	Shigella sonnei		ESC_AA7903AA	sonnei	ONT	H16	ONT:H16
240	FDAARGOS_71	Human	United States	US Food and Drug Administration	Shigella sonnei		ESC_AA8287AA	sonnei	ONT	H16	ONT:H16
241	KY 1058	Human	Israel	The Wellcome Trust Sanger Institute	Shigella sonnei		ESC_BA2022AA	sonnei	ONT	H16	ONT:H16
242	sh02-7265	Human	France	The Wellcome Trust Sanger Institute	Shigella sonnei		ESC_BA3629AA	sonnei	ONT	H16	ONT:H16
243	sh96-6494	Human	France	The Wellcome Trust Sanger Institute	Shigella sonnei		ESC_BA3775AA	sonnei	ONT	H16	ONT:H16
244	sh96-5282	Human	France	The Wellcome Trust Sanger Institute	Shigella sonnei		ESC_BA3778AA	sonnei	ONT	H16	ONT:H16
245	83588	Human	Israel	The Wellcome Trust Sanger Institute	Shigella sonnei		ESC_BA4539AA	sonnei	ONT	H16	ONT:H16
246	83361	Human	Israel	The Wellcome Trust Sanger Institute	Shigella sonnei		ESC_BA4541AA	sonnei	ONT	H16	ONT:H16
247	83011	Human	Israel	The Wellcome Trust Sanger Institute	Shigella sonnei		ESC_BA4543AA	sonnei	ONT	H16	ONT:H16
248	95776	Human	Israel	The Wellcome Trust Sanger Institute	Shigella sonnei		ESC_BA4861AA	sonnei	ONT	H16	ONT:H16
249	93028	Human	Israel	The Wellcome Trust Sanger Institute	Shigella sonnei		ESC_BA4889AA	sonnei	ONT	H16	ONT:H16
250	89349	Human	Israel	The Wellcome Trust Sanger Institute	Shigella sonnei		ESC_BA4891AA	sonnei	ONT	H16	ONT:H16
251	PNUSAE000680	Human	United States	EDLB-CDC	Shigella sonnei		ESC_CA2601AA	sonnei	ONT	H16	ONT:H16
252	PNUSAE001542	Human	United States	Centers for Disease Control and Prevention Enteric Diseases Laboratory Branch	Shigella sonnei		ESC_CA5902AA	sonnei	ONT	H16	ONT:H16
253	PNUSAE001541	Human	United States	Centers for Disease Control and Prevention Enteric Diseases Laboratory Branch	Shigella sonnei		ESC_CA5903AA	sonnei	ONT	H16	ONT:H16
254	2015C-5147	Human	United States	Centers for Disease Control and Prevention Enteric Diseases Laboratory Branch	Shigella sonnei		ESC_CA6170AA	sonnei	ONT	H16	ONT:H16
255	2015C-5091	Human	United States	Centers for Disease Control and Prevention Enteric Diseases Laboratory Branch	Shigella sonnei		ESC_CA6178AA	sonnei	ONT	H16	ONT:H16
256	2015C-5098	Human	United States	Centers for Disease Control and Prevention Enteric Diseases Laboratory Branch	Shigella sonnei		ESC_CA6179AA	sonnei	ONT	H16	ONT:H16
257	2015C-5293	Human	United States	Centers for Disease Control and Prevention Enteric Diseases Laboratory Branch	Shigella sonnei		ESC_CA7976AA	sonnei	ONT	H16	ONT:H16
258	2015C-5292	Human	United States	Centers for Disease Control and Prevention Enteric Diseases Laboratory Branch	Shigella sonnei		ESC_CA7977AA	sonnei	ONT	H16	ONT:H16
259	158947	Human	United Kingdom	Public Health England	Shigella sonnei		ESC_EA5064AA	sonnei	ONT	H16	ONT:H16
260	164674	Human	United Kingdom	Public Health England	Shigella sonnei		ESC_EA5068AA	sonnei	ONT	H16	ONT:H16
261	158938	Human	United Kingdom	Public Health England	Shigella sonnei		ESC_EA5070AA	sonnei	ONT	H16	ONT:H16
262	164675	Human	United Kingdom	Public Health England	Shigella sonnei		ESC_EA5080AA	sonnei	ONT	H16	ONT:H16
263	143635	Human	United Kingdom	Public Health England	Shigella sonnei		ESC_EA5105AA	sonnei	ONT	H16	ONT:H16
264	PNUSAE002131	Human	United States	Centers for Disease Control and Prevention Enteric Diseases Laboratory Branch	Shigella sonnei		ESC_EA8585AA	sonnei	ONT	H16	ONT:H16
265	304246	Human	United Kingdom	Public Health England	Shigella sonnei		ESC_FA0887AA	sonnei	ONT	H16	ONT:H16
266	296641	Human	United Kingdom	Public Health England	Shigella sonnei		ESC_FA0895AA	sonnei	ONT	H16	ONT:H16
267	304428	Human	United Kingdom	Public Health England	Shigella sonnei		ESC_FA0940AA	sonnei	ONT	H16	ONT:H16
268	301623	Human	United Kingdom	Public Health England	Shigella sonnei		ESC_FA0979AA	sonnei	ONT	H16	ONT:H16
269	296217	Human	United Kingdom	Public Health England	Shigella sonnei		ESC_FA0997AA	sonnei	ONT	H16	ONT:H16
270	138324	Human	United Kingdom	Public Health England	Shigella sonnei		ESC_FA3445AA	sonnei	ONT	H16	ONT:H16
271	138323	Human	United Kingdom	Public Health England	Shigella sonnei		ESC_FA3566AA	sonnei	ONT	H16	ONT:H16
272	191663	Human	United Kingdom	Public Health England	Shigella sonnei		ESC_IA8819AA	sonnei	ONT	H16	ONT:H16
273	294730	Human	United Kingdom	Public Health England	Shigella sonnei		ESC_JA3013AA	sonnei	ONT	H16	ONT:H16
274	620369	Human	United Kingdom	Public Health England	Shigella sonnei		ESC_KA4435AA	sonnei	ONT	H16	ONT:H16
275	01_1006	Human	Vietnam	UNIVERSITY OF OXFORD	Shigella sonnei		ESC_MA1776AA	sonnei	ONT	H16	ONT:H16
276	756268	Human	United Kingdom	Public Health England	Shigella sonnei		ESC_NA0823AA	sonnei	ONT	H16	ONT:H16
277	756271	Human	United Kingdom	Public Health England	Shigella sonnei		ESC_NA0838AA	sonnei	ONT	H16	ONT:H16
278	756270	Human	United Kingdom	Public Health England	Shigella sonnei		ESC_NA0858AA	sonnei	ONT	H16	ONT:H16
279	756263	Human	United Kingdom	Public Health England	Shigella sonnei		ESC_NA0868AA	sonnei	ONT	H16	ONT:H16
280	CenAsiaIII	Human	South Korea	OUCRU Vietnam	Shigella sonnei		ESC_NA4472AA	sonnei	ONT	H16	ONT:H16
281	CenAsiaIII	Human	Lebanon	OUCRU Vietnam	Shigella sonnei		ESC_NA4482AA	sonnei	ONT	H16	ONT:H16
282	CenAsiaIII	Human	India	OUCRU Vietnam	Shigella sonnei		ESC_NA4485AA	sonnei	ONT	H16	ONT:H16
283	CenAsiaIII	Human	India	OUCRU Vietnam	Shigella sonnei		ESC_NA4486AA	sonnei	ONT	H16	ONT:H16
284	CenAsiaIII	Human	India	OUCRU Vietnam	Shigella sonnei		ESC_NA4499AA	sonnei	ONT	H16	ONT:H16
285	CenAsiaIII	Human	China	OUCRU Vietnam	Shigella sonnei		ESC_NA4501AA	sonnei	ONT	H16	ONT:H16
286	CenAsiaIII	Human	India	OUCRU Vietnam	Shigella sonnei		ESC_NA4507	sonnei	ONT	H16	ONT:H16
287	CenAsiaIII	Human	India	OUCRU Vietnam	Shigella sonnei		ESC_NA4508AA	sonnei	ONT	H16	ONT:H16
288	CenAsiaIII	Human	Lebanon	OUCRU Vietnam	Shigella sonnei		ESC_NA4523AA	sonnei	ONT	H16	ONT:H16
289	787163	Human	United Kingdom	Public Health England	Shigella sonnei		ESC_NA7498AA	sonnei	ONT	H16	ONT:H16
290	787532	Human	United Kingdom	Public Health England	Shigella sonnei		ESC_NA7501AA	sonnei	ONT	H16	ONT:H16
291	789869	Human	United Kingdom	Public Health England	Shigella sonnei		ESC_NA8055AA	sonnei	ONT	H16	ONT:H16
292	PNUSAE037101	Human	United States	PulseNet Next Generation Subtyping Methods Unit	Shigella sonnei		ESC_OA4722AA	sonnei	ONT	H16	ONT:H16
293	Sh016-m1	Human	China	Institute of Disease Control and Prevention, Academy of Military Medical Sciences	Shigella sonnei		ESC_OA9293AA	sonnei	ONT	H16	ONT:H16
294	XJ08-111	Human	China	Institute of Disease Control and Prevention, Academy of Military Medical Sciences	Shigella sonnei		ESC_OA9299AA	sonnei	ONT	H16	ONT:H16
295	SH11sh108	Human	China	Institute of Disease Control and Prevention, Academy of Military Medical Sciences	Shigella sonnei		ESC_OA9301AA	sonnei	ONT	H16	ONT:H16
296	sn1201	Human	China	Institute of Disease Control and Prevention, Academy of Military Medical Sciences	Shigella sonnei		ESC_OA9309AA	sonnei	ONT	H16	ONT:H16
297	2011-2H-151	Human	China	Institute of Disease Control and Prevention, Academy of Military Medical Sciences	Shigella sonnei		ESC_OA9312AA	sonnei	ONT	H16	ONT:H16
298	SH12sh212	Human	China	Institute of Disease Control and Prevention, Academy of Military Medical Sciences	Shigella sonnei		ESC_OA9313AA	sonnei	ONT	H16	ONT:H16
299	SH08sh082	Human	China	Institute of Disease Control and Prevention, Academy of Military Medical Sciences	Shigella sonnei		ESC_OA9320AA	sonnei	ONT	H16	ONT:H16
300	SH11sh202	Human	China	Institute of Disease Control and Prevention, Academy of Military Medical Sciences	Shigella sonnei		ESC_OA9322AA	sonnei	ONT	H16	ONT:H16
301	SH13sh51	Human	China	Institute of Disease Control and Prevention, Academy of Military Medical Sciences	Shigella sonnei		ESC_OA9325AA	sonnei	ONT	H16	ONT:H16
302	HN13-118	Human	China	Institute of Disease Control and Prevention, Academy of Military Medical Sciences	Shigella sonnei		ESC_OA9329AA	sonnei	ONT	H16	ONT:H16
303	YN1016-2	Human	China	Institute of Disease Control and Prevention, Academy of Military Medical Sciences	Shigella sonnei		ESC_OA9330AA	sonnei	ONT	H16	ONT:H16
304	HN7	Human	China	Institute of Disease Control and Prevention, Academy of Military Medical Sciences	Shigella sonnei		ESC_OA9331AA	sonnei	ONT	H16	ONT:H16
305	BJ2012-071	Human	China	Institute of Disease Control and Prevention, Academy of Military Medical Sciences	Shigella sonnei		ESC_OA9333AA	sonnei	ONT	H16	ONT:H16
306	SH11sh133	Human	China	Institute of Disease Control and Prevention, Academy of Military Medical Sciences	Shigella sonnei		ESC_OA9334AA	sonnei	ONT	H16	ONT:H16
307	SH11sh201	Human	China	Institute of Disease Control and Prevention, Academy of Military Medical Sciences	Shigella sonnei		ESC_OA9339AA	sonnei	ONT	H16	ONT:H16
308	XJ12-212	Human	China	Institute of Disease Control and Prevention, Academy of Military Medical Sciences	Shigella sonnei		ESC_OA9340AA	sonnei	ONT	H16	ONT:H16
309	SH11Sh362	Human	China	Institute of Disease Control and Prevention, Academy of Military Medical Sciences	Shigella sonnei		ESC_OA9341AA	sonnei	ONT	H16	ONT:H16
310	2012-2H-077	Human	China	Institute of Disease Control and Prevention, Academy of Military Medical Sciences	Shigella sonnei		ESC_OA9342AA	sonnei	ONT	H16	ONT:H16
311	BJ2004-040	Human	China	Institute of Disease Control and Prevention, Academy of Military Medical Sciences	Shigella sonnei		ESC_OA9343AA	sonnei	ONT	H16	ONT:H16
312	HN12-237	Human	China	Institute of Disease Control and Prevention, Academy of Military Medical Sciences	Shigella sonnei		ESC_OA9344AA	sonnei	ONT	H16	ONT:H16
313	WH82	Human	China	Institute of Disease Control and Prevention, Academy of Military Medical Sciences	Shigella sonnei		ESC_OA9346AA	sonnei	ONT	H16	ONT:H16
314	sn0757	Human	China	Institute of Disease Control and Prevention, Academy of Military Medical Sciences	Shigella sonnei		ESC_OA9347AA	sonnei	ONT	H16	ONT:H16
315	SH11sh179	Human	China	Institute of Disease Control and Prevention, Academy of Military Medical Sciences	Shigella sonnei		ESC_OA9352AA	sonnei	ONT	H16	ONT:H16
316	WH25	Human	China	Institute of Disease Control and Prevention, Academy of Military Medical Sciences	Shigella sonnei		ESC_OA9358AA	sonnei	ONT	H16	ONT:H16
317	sn0808	Human	China	Institute of Disease Control and Prevention, Academy of Military Medical Sciences	Shigella sonnei		ESC_OA9360AA	sonnei	ONT	H16	ONT:H16
318	SH12sh45	Human	China	Institute of Disease Control and Prevention, Academy of Military Medical Sciences	Shigella sonnei		ESC_OA9363AA	sonnei	ONT	H16	ONT:H16
319	sn0947	Human	China	Institute of Disease Control and Prevention, Academy of Military Medical Sciences	Shigella sonnei		ESC_OA9365AA	sonnei	ONT	H16	ONT:H16
320	WH72	Human	China	Institute of Disease Control and Prevention, Academy of Military Medical Sciences	Shigella sonnei		ESC_OA9370AA	sonnei	ONT	H16	ONT:H16
321	WH68	Human	China	Institute of Disease Control and Prevention, Academy of Military Medical Sciences	Shigella sonnei		ESC_OA9377AA	sonnei	ONT	H16	ONT:H16
322	SH12sh100	Human	China	Institute of Disease Control and Prevention, Academy of Military Medical Sciences	Shigella sonnei		ESC_OA9383AA	sonnei	ONT	H16	ONT:H16
323	2010-2H-072	Human	China	Institute of Disease Control and Prevention, Academy of Military Medical Sciences	Shigella sonnei		ESC_OA9392AA	sonnei	ONT	H16	ONT:H16
324	sn0954	Human	China	Institute of Disease Control and Prevention, Academy of Military Medical Sciences	Shigella sonnei		ESC_OA9397AA	sonnei	ONT	H16	ONT:H16
325	SH11sh103	Human	China	Institute of Disease Control and Prevention, Academy of Military Medical Sciences	Shigella sonnei		ESC_OA9405AA	sonnei	ONT	H16	ONT:H16
326	SH09Sh134	Human	China	Institute of Disease Control and Prevention, Academy of Military Medical Sciences	Shigella sonnei		ESC_OA9409AA	sonnei	ONT	H16	ONT:H16
327	SH12sh265	Human	China	Institute of Disease Control and Prevention, Academy of Military Medical Sciences	Shigella sonnei		ESC_OA9412AA	sonnei	ONT	H16	ONT:H16
328	HN09-238	Human	China	Institute of Disease Control and Prevention, Academy of Military Medical Sciences	Shigella sonnei		ESC_OA9414AA	sonnei	ONT	H16	ONT:H16
329	SH12sh128	Human	China	Institute of Disease Control and Prevention, Academy of Military Medical Sciences	Shigella sonnei		ESC_OA9474AA	sonnei	ONT	H16	ONT:H16
330	XJ138	Human	China	Institute of Disease Control and Prevention, Academy of Military Medical Sciences	Shigella sonnei		ESC_OA9477AA	sonnei	ONT	H16	ONT:H16
331	SH12sh010	Human	China	Institute of Disease Control and Prevention, Academy of Military Medical Sciences	Shigella sonnei		ESC_OA9479AA	sonnei	ONT	H16	ONT:H16
332	BJ2010-019	Human	China	Institute of Disease Control and Prevention, Academy of Military Medical Sciences	Shigella sonnei		ESC_OA9482AA	sonnei	ONT	H16	ONT:H16
333	sn0702	Human	China	Institute of Disease Control and Prevention, Academy of Military Medical Sciences	Shigella sonnei		ESC_OA9484AA	sonnei	ONT	H16	ONT:H16
334	HN12-187	Human	China	Institute of Disease Control and Prevention, Academy of Military Medical Sciences	Shigella sonnei		ESC_OA9486AA	sonnei	ONT	H16	ONT:H16
335	sn0905	Human	China	Institute of Disease Control and Prevention, Academy of Military Medical Sciences	Shigella sonnei		ESC_OA9489AA	sonnei	ONT	H16	ONT:H16
336	LC1477/18	Human	Italy	Institute for Infectious Diseases (IFIK)	Shigella sonnei		ESC_PA2374	sonnei	ONT	H16	ONT:H16
337	2015C-3829	Human	United States	Centers for Disease Control and Prevention Enteric Diseases Laboratory Branch	Shigella sonnei		ESC_AA7901AA	sonnei	ONT	H16	ONT:H16
338	FDAARGOS_90	Human	United States	US Food and Drug Administration	Shigella sonnei		ESC_CA3619AA	sonnei	ONT	H16	ONT:H16
339	201405358_1	Human	France	The Wellcome Trust Sanger Institute	Shigella sonnei		ESC_DA3890AA	sonnei	ONT	H16	ONT:H16
340	201405357_1	Human	France	The Wellcome Trust Sanger Institute	Shigella sonnei		ESC_DA3891AA	sonnei	ONT	H16	ONT:H16
341	201405327_1	Human	France	The Wellcome Trust Sanger Institute	Shigella sonnei		ESC_DA3892AA	sonnei	ONT	H16	ONT:H16
342	201405302_1	Human	France	The Wellcome Trust Sanger Institute	Shigella sonnei		ESC_DA3893AA	sonnei	ONT	H16	ONT:H16
343	201405267_1	Human	France	The Wellcome Trust Sanger Institute	Shigella sonnei		ESC_DA3894AA	sonnei	ONT	H16	ONT:H16
344	201405079_1	Human	France	The Wellcome Trust Sanger Institute	Shigella sonnei		ESC_DA3896AA	sonnei	ONT	H16	ONT:H16
345	201404332_1	Human	France	The Wellcome Trust Sanger Institute	Shigella sonnei		ESC_DA3897AA	sonnei	ONT	H16	ONT:H16
346	H104480143	Human	United Kingdom	The Wellcome Trust Sanger Institute	Shigella sonnei		ESC_DA4136AA	sonnei	ONT	H16	ONT:H16
347	H084580209	Human	United Kingdom	The Wellcome Trust Sanger Institute	Shigella sonnei		ESC_DA4157AA	sonnei	ONT	H16	ONT:H16
348	H084560209	Human	United Kingdom	The Wellcome Trust Sanger Institute	Shigella sonnei		ESC_DA4158AA	sonnei	ONT	H16	ONT:H16
349	PNUSAE002132	Human	United States	Centers for Disease Control and Prevention Enteric Diseases Laboratory Branch	Shigella sonnei		ESC_EA1163AA	sonnei	ONT	H16	ONT:H16
350	218351	Human	United Kingdom	Public Health England	Shigella sonnei		ESC_FA0920AA	sonnei	ONT	H16	ONT:H16
351	SH293	Human	China	Institute of Disease Prevention and Control of Chinese People's Liberation Army	Shigella sonnei		ESC_HA7447AA	sonnei	ONT	H16	ONT:H16
352	SH294	Human	China	Institute of Disease Prevention and Control of Chinese People's Liberation Army	Shigella sonnei		ESC_HA7448AA	sonnei	ONT	H16	ONT:H16
353	SH295	Human	China	Institute of Disease Prevention and Control of Chinese People's Liberation Army	Shigella sonnei		ESC_HA7449AA	sonnei	ONT	H16	ONT:H16
354	SH300	Human	China	Institute of Disease Prevention and Control of Chinese People's Liberation Army	Shigella sonnei		ESC_HA7450AA	sonnei	ONT	H16	ONT:H16
355	SH286	Human	China	Institute of Disease Prevention and Control of Chinese People's Liberation Army	Shigella sonnei		ESC_HA7452AA	sonnei	ONT	H16	ONT:H16
356	SH285	Human	China	Institute of Disease Prevention and Control of Chinese People's Liberation Army	Shigella sonnei		ESC_HA7453AA	sonnei	ONT	H16	ONT:H16
357	SH288	Human	China	Institute of Disease Prevention and Control of Chinese People's Liberation Army	Shigella sonnei		ESC_HA7454AA	sonnei	ONT	H16	ONT:H16
358	SH287	Human	China	Institute of Disease Prevention and Control of Chinese People's Liberation Army	Shigella sonnei		ESC_HA7455AA	sonnei	ONT	H16	ONT:H16
359	SH281	Human	China	Institute of Disease Prevention and Control of Chinese People's Liberation Army	Shigella sonnei		ESC_HA7456AA	sonnei	ONT	H16	ONT:H16
360	SH280	Human	China	Institute of Disease Prevention and Control of Chinese People's Liberation Army	Shigella sonnei		ESC_HA7457AA	sonnei	ONT	H16	ONT:H16
361	SH284	Human	China	Institute of Disease Prevention and Control of Chinese People's Liberation Army	Shigella sonnei		ESC_HA7458AA	sonnei	ONT	H16	ONT:H16
362	SH291	Human	China	Institute of Disease Prevention and Control of Chinese People's Liberation Army	Shigella sonnei		ESC_HA7460AA	sonnei	ONT	H16	ONT:H16
363	SH290	Human	China	Institute of Disease Prevention and Control of Chinese People's Liberation Army	Shigella sonnei		ESC_HA7461AA	sonnei	ONT	H16	ONT:H16
364	SH276	Human	China	Institute of Disease Prevention and Control of Chinese People's Liberation Army	Shigella sonnei		ESC_HA7463AA	sonnei	ONT	H16	ONT:H16
365	SH274	Human	China	Institute of Disease Prevention and Control of Chinese People's Liberation Army	Shigella sonnei		ESC_HA7465AA	sonnei	ONT	H16	ONT:H16
366	SH268	Human	China	Institute of Disease Prevention and Control of Chinese People's Liberation Army	Shigella sonnei		ESC_HA7469AA	sonnei	ONT	H16	ONT:H16
367	SH262	Human	China	Institute of Disease Prevention and Control of Chinese People's Liberation Army	Shigella sonnei		ESC_HA7471AA	sonnei	ONT	H16	ONT:H16
368	sx170202	Human	China	Shaanxi Provincial Center for disease prevention and control	Shigella sonnei		ESC_IA0827AA	sonnei	ONT	H16	ONT:H16
369	SX170101	Human	China	Shaanxi Provincial Center for disease prevention and control	Shigella sonnei		ESC_IA0834AA	sonnei	ONT	H16	ONT:H16
370	SH277	Human	China	Institute of Disease Prevention and Control of Chinese People's Liberation Army	Shigella sonnei		ESC_IA1756AA	sonnei	ONT	H16	ONT:H16
371	582890	Human	United Kingdom	Public Health England	Shigella sonnei		ESC_KA1075AA	sonnei	ONT	H16	ONT:H16
372	866	Human	Spain	University of Texas at San Antonio	Shigella sonnei		ESC_KA7039AA	sonnei	ONT	H16	ONT:H16
373	03_0594	Human	Vietnam	UNIVERSITY OF OXFORD	Shigella sonnei		ESC_MA1725AA	sonnei	ONT	H16	ONT:H16
374	03_0573	Human	Vietnam	UNIVERSITY OF OXFORD	Shigella sonnei		ESC_MA1726AA	sonnei	ONT	H16	ONT:H16
375	03_0533	Human	Vietnam	UNIVERSITY OF OXFORD	Shigella sonnei		ESC_MA1727AA	sonnei	ONT	H16	ONT:H16
376	03_0514	Human	Vietnam	UNIVERSITY OF OXFORD	Shigella sonnei		ESC_MA1728AA	sonnei	ONT	H16	ONT:H16
377	03_0502	Human	Vietnam	UNIVERSITY OF OXFORD	Shigella sonnei		ESC_MA1729AA	sonnei	ONT	H16	ONT:H16
378	03_0044	Human	Vietnam	UNIVERSITY OF OXFORD	Shigella sonnei		ESC_MA1750AA	sonnei	ONT	H16	ONT:H16
379	03_0019	Human	Vietnam	UNIVERSITY OF OXFORD	Shigella sonnei		ESC_MA1751AA	sonnei	ONT	H16	ONT:H16
380	02_2007	Human	Vietnam	UNIVERSITY OF OXFORD	Shigella sonnei		ESC_MA1755AA	sonnei	ONT	H16	ONT:H16
381	02_1940	Human	Vietnam	UNIVERSITY OF OXFORD	Shigella sonnei		ESC_MA1756AA	sonnei	ONT	H16	ONT:H16
382	02_1048	Human	Vietnam	UNIVERSITY OF OXFORD	Shigella sonnei		ESC_MA1770AA	sonnei	ONT	H16	ONT:H16
383	01_1012	Human	Vietnam	UNIVERSITY OF OXFORD	Shigella sonnei		ESC_MA1774AA	sonnei	ONT	H16	ONT:H16
384	01_0123	Human	Vietnam	UNIVERSITY OF OXFORD	Shigella sonnei		ESC_MA1791AA	sonnei	ONT	H16	ONT:H16
385	PNISG0029	Human	Israel	Ministry of Health	Shigella sonnei		ESC_MA3570AA	sonnei	ONT	H16	ONT:H16
386	PNISG0030	Human	Israel	Ministry of Health	Shigella sonnei		ESC_MA3580AA	sonnei	ONT	H16	ONT:H16
387	SH12sh260	Human	China	Institute of Disease Control and Prevention, Academy of Military Medical Sciences	Shigella sonnei		ESC_OA9303AA	sonnei	ONT	H16	ONT:H16
388	BJ2004-066	Human	China	Institute of Disease Control and Prevention, Academy of Military Medical Sciences	Shigella sonnei		ESC_OA9328AA	sonnei	ONT	H16	ONT:H16
389	BJ2007-025	Human	China	Institute of Disease Control and Prevention, Academy of Military Medical Sciences	Shigella sonnei		ESC_OA9345AA	sonnei	ONT	H16	ONT:H16
390	BJ2007-006	Human	China	Institute of Disease Control and Prevention, Academy of Military Medical Sciences	Shigella sonnei		ESC_OA9348AA	sonnei	ONT	H16	ONT:H16
391	BJ2007-024	Human	China	Institute of Disease Control and Prevention, Academy of Military Medical Sciences	Shigella sonnei		ESC_OA9353AA	sonnei	ONT	H16	ONT:H16
392	SH10sh002	Human	China	Institute of Disease Control and Prevention, Academy of Military Medical Sciences	Shigella sonnei		ESC_OA9355AA	sonnei	ONT	H16	ONT:H16
393	SH05SH579	Human	China	Institute of Disease Control and Prevention, Academy of Military Medical Sciences	Shigella sonnei		ESC_OA9362AA	sonnei	ONT	H16	ONT:H16
394	SH11Sh365	Human	China	Institute of Disease Control and Prevention, Academy of Military Medical Sciences	Shigella sonnei		ESC_OA9387AA	sonnei	ONT	H16	ONT:H16
395	GX12-246	Human	China	Institute of Disease Control and Prevention, Academy of Military Medical Sciences	Shigella sonnei		ESC_OA9402AA	sonnei	ONT	H16	ONT:H16
396	LC1477/18	Human	Italy	University of Bern	Shigella sonnei		ESC_RA3602AA	sonnei	ONT	H16	ONT:H16
397	SS-09-18-01	Human	Canada	National Microbiology Laboratory	Shigella sonnei		ESC_RA6870AA	sonnei	ONT	H16	ONT:H16
398	SS-09-18-02	Human	Canada	National Microbiology Laboratory	Shigella sonnei		ESC_RA6880AA	sonnei	ONT	H16	ONT:H16
399	958623	Human	United Kingdom	Public Health England	Shigella sonnei		ESC_RA7874AA	sonnei	ONT	H16	ONT:H16
400	991320	Human	United Kingdom	Public Health England	Shigella sonnei		ESC_SA3873AA	sonnei	ONT	H16	ONT:H16
401	991469	Human	United Kingdom	Public Health England	Shigella sonnei		ESC_SA3876AA	sonnei	ONT	H16	ONT:H16
402	SX2020010	Human	China	HNCDC	Shigella sonnei		ESC_TA2931AA	sonnei	ONT	H16	ONT:H16
403	Z12965	Human	Bangladesh	icddr,b	Shigella sonnei		ESC_UA3459AA	sonnei	ONT	H16	ONT:H16
404	Z12947	Human	Bangladesh	icddr,b	Shigella sonnei		ESC_UA3460AA	sonnei	ONT	H16	ONT:H16
405	SS176185	Human	Canada	National Microbiology Laboratory	Shigella sonnei		ESC_UA8276AA	sonnei	ONT	H16	ONT:H16
406	SS175217	Human	Canada	National Microbiology Laboratory	Shigella sonnei		ESC_UA8277AA	sonnei	ONT	H16	ONT:H16
407	SS167158	Human	Canada	National Microbiology Laboratory	Shigella sonnei		ESC_UA8278AA	sonnei	ONT	H16	ONT:H16
408	SS171219	Human	Canada	National Microbiology Laboratory	Shigella sonnei		ESC_UA8279AA	sonnei	ONT	H16	ONT:H16
409	SS175552	Human	Canada	National Microbiology Laboratory	Shigella sonnei		ESC_UA8282AA	sonnei	ONT	H16	ONT:H16
410	SS170867	Human	Canada	National Microbiology Laboratory	Shigella sonnei		ESC_UA8288AA	sonnei	ONT	H16	ONT:H16
411	SS175158	Human	Canada	National Microbiology Laboratory	Shigella sonnei		ESC_UA8290AA	sonnei	ONT	H16	ONT:H16
412	SS096457	Human	Canada	National Microbiology Laboratory	Shigella sonnei		ESC_UA8404AA	sonnei	ONT	H16	ONT:H16
413	SS119744	Human	Canada	National Microbiology Laboratory	Shigella sonnei		ESC_UA8558AA	sonnei	ONT	H16	ONT:H16
414	SAMEA8563146	Human	Belgium	Sciensano	Shigella sonnei		ESC_VA0129AA	sonnei	ONT	H16	ONT:H16
415	SAMEA8563183	Human	Belgium	Sciensano	Shigella sonnei		ESC_VA0130AA	sonnei	ONT	H16	ONT:H16
416	SAMEA8563185	Human	Belgium	Sciensano	Shigella sonnei		ESC_VA0131AA	sonnei	ONT	H16	ONT:H16
417	SAMEA8563184	Human	Belgium	Sciensano	Shigella sonnei		ESC_VA0132AA	sonnei	ONT	H16	ONT:H16
418	SAMEA8563186	Human	Belgium	Sciensano	Shigella sonnei		ESC_VA0133AA	sonnei	ONT	H16	ONT:H16
419	SAMEA8563205	Human	Belgium	Sciensano	Shigella sonnei		ESC_VA0134AA	sonnei	ONT	H16	ONT:H16
420	SAMEA8563197	Human	Belgium	Sciensano	Shigella sonnei		ESC_VA0135AA	sonnei	ONT	H16	ONT:H16
421	SAMEA8563171	Human	Belgium	Sciensano	Shigella sonnei		ESC_VA0138AA	sonnei	ONT	H16	ONT:H16
422	SAMEA8563170	Human	Belgium	Sciensano	Shigella sonnei		ESC_VA0139AA	sonnei	ONT	H16	ONT:H16
423	SAMEA8563082	Human	Belgium	Sciensano	Shigella sonnei		ESC_VA0202AA	sonnei	ONT	H16	ONT:H16
424	SAMEA8563066	Human	Belgium	Sciensano	Shigella sonnei		ESC_VA0203AA	sonnei	ONT	H16	ONT:H16
425	SAMEA8563072	Human	Belgium	Sciensano	Shigella sonnei		ESC_VA0204AA	sonnei	ONT	H16	ONT:H16
426	SAMEA8563079	Human	Belgium	Sciensano	Shigella sonnei		ESC_VA0205AA	sonnei	ONT	H16	ONT:H16
427	SAMEA8563023	Human	Belgium	Sciensano	Shigella sonnei		ESC_VA0206AA	sonnei	ONT	H16	ONT:H16
428	SAMEA8562977	Human	Belgium	Sciensano	Shigella sonnei		ESC_VA0301AA	sonnei	ONT	H16	ONT:H16
429	SAMEA8562957	Human	Belgium	Sciensano	Shigella sonnei		ESC_VA0311AA	sonnei	ONT	H16	ONT:H16
430	SAMEA8562988	Human	Belgium	Sciensano	Shigella sonnei		ESC_VA0312AA	sonnei	ONT	H16	ONT:H16
431	SAMEA8562941	Human	Belgium	Sciensano	Shigella sonnei		ESC_VA0313AA	sonnei	ONT	H16	ONT:H16
432	SAMEA8562965	Human	Belgium	Sciensano	Shigella sonnei		ESC_VA0314AA	sonnei	ONT	H16	ONT:H16
433	SAMEA8562900	Human	Belgium	Sciensano	Shigella sonnei		ESC_VA0374AA	sonnei	ONT	H16	ONT:H16
434	SAMEA8562910	Human	Belgium	Sciensano	Shigella sonnei		ESC_VA0385AA	sonnei	ONT	H16	ONT:H16
435	SAMEA8562857	Human	Belgium	Sciensano	Shigella sonnei		ESC_VA0386AA	sonnei	ONT	H16	ONT:H16
436	SAMEA8562852	Human	Belgium	Sciensano	Shigella sonnei		ESC_VA0421AA	sonnei	ONT	H16	ONT:H16
437	SAMEA8562855	Human	Belgium	Sciensano	Shigella sonnei		ESC_VA0422AA	sonnei	ONT	H16	ONT:H16
438	NZ19ER2648	Human	New Zealand	Institute of Environmental Science and Research	Shigella sonnei		ESC_VA9598AA	sonnei	ONT	H16	ONT:H16
439	NZ19ER2553	Human	New Zealand	Institute of Environmental Science and Research	Shigella sonnei		ESC_VA9601AA	sonnei	ONT	H16	ONT:H16
440	NZ19ER2498	Human	New Zealand	Institute of Environmental Science and Research	Shigella sonnei		ESC_VA9603AA	sonnei	ONT	H16	ONT:H16
441	NZ19ER2497	Human	New Zealand	Institute of Environmental Science and Research	Shigella sonnei		ESC_VA9604AA	sonnei	ONT	H16	ONT:H16
442	NZ19ER2447	Human	New Zealand	Institute of Environmental Science and Research	Shigella sonnei		ESC_VA9605AA	sonnei	ONT	H16	ONT:H16
443	NZ19ER2223	Human	New Zealand	Institute of Environmental Science and Research	Shigella sonnei		ESC_VA9611AA	sonnei	ONT	H16	ONT:H16
444	1180085	Human	United Kingdom	Public Health England	Shigella sonnei		ESC_WA3026AA	sonnei	ONT	H16	ONT:H16
445	767706	Human	United Kingdom	Public Health England	Shigella sonnei		ESC_WA3624AA	sonnei	ONT	H16	ONT:H16
446	767709	Human	United Kingdom	Public Health England	Shigella sonnei		ESC_WA3631	sonnei	ONT	H16	ONT:H16
447	ATCC 29026	Human	United States	FDA Center for Food Safety and Applied Nutrition	Shigella dysenteriae	ShigTyper Wu et al., 2019 AEM 85: e00165-19	ESC_AA8105AA	Sd1	O148	H18	O148:H18
448	DMB SH20028	Human	United States	FDA Center for Food Safety and Applied Nutrition	Shigella dysenteriae	ShigTyper Wu et al., 2019 AEM 85: e00165-19	ESC_AA8141AA	Sd1	O148	H18	O148:H18
449	DMB SH20191	Human	United States	FDA Center for Food Safety and Applied Nutrition	Shigella dysenteriae	ShigTyper Wu et al., 2019 AEM 85: e00165-19	ESC_AA8145AA	Sd1	O148	H18	O148:H18
450	SAMD00004015			GIFU_MED	Shigella dysenteriae	ShigTyper Wu et al., 2019 AEM 85: e00165-19	ESC_BA1974AA	Sd1	O148	HNT	O148:HNT
451	M188	Human	United Kingdome	F.X. Weill, Institut Pasteur	Shigella dysenteriae	Lineage II; 1915_1918	ESC_BA2246AA	Sd1	O148	H18	O148:H18
452	M159	Human	France	F.X. Weill, Institut Pasteur	Shigella dysenteriae	Lineage II; 1914_1917	ESC_BA2249AA	Sd1	O148	H18	O148:H18
453	M116	Human	United Kingdome	F.X. Weill, Institut Pasteur	Shigella dysenteriae	Lineage II; 1915_1918	ESC_BA2251AA	Sd1	O148	H18	O148:H18
454	HUS-137	Human	Bangladesh	F.X. Weill, Institut Pasteur	Shigella dysenteriae	Lineage IV	ESC_BA5531AA	Sd1	O148	H18	O148:H18
455	As-15878	Human	Bangladesh	F.X. Weill, Institut Pasteur	Shigella dysenteriae	Lineage IV	ESC_BA5576AA	Sd1	O148	H18	O148:H18
456	As-15858	Human	Bangladesh	F.X. Weill, Institut Pasteur	Shigella dysenteriae	Lineage IV	ESC_BA5578AA	Sd1	O148	H18	O148:H18
457	K-1613	Human	Bangladesh	F.X. Weill, Institut Pasteur	Shigella dysenteriae	Lineage IV	ESC_BA5579AA	Sd1	O148	H18	O148:H18
458	91-3127	Human	Madagascar	F.X. Weill, Institut Pasteur	Shigella dysenteriae	Lineage II	ESC_CA6188AA	Sd1	O148	H18	O148:H18
459	M-18	Human	Thailand	F.X. Weill, Institut Pasteur	Shigella dysenteriae	Lineage IV	ESC_CA6189AA	Sd1	O148	H18	O148:H18
460	84-036	Human	China	F.X. Weill, Institut Pasteur	Shigella dysenteriae	Lineage IV	ESC_CA6191AA	Sd1	O148	H18	O148:H18
461	67	Human	Democratic Republic of the Congo	F.X. Weill, Institut Pasteur	Shigella dysenteriae	Lineage IV	ESC_CA6192AA	Sd1	O148	H18	O148:H18
462	23-84	Human	Mexico	F.X. Weill, Institut Pasteur	Shigella dysenteriae	Lineage III	ESC_CA6193AA	Sd1	O148	H18	O148:H18
463	13-05279	Human	Niger	F.X. Weill, Institut Pasteur	Shigella dysenteriae	Lineage IV	ESC_CA6194A	Sd1	O148	H18	O148:H18
464	DMB SH20169	Human	Peru	FDA Center for Food Safety and Applied Nutrition	Shigella dysenteriae	ShigTyper Wu et al., 2019 AEM 85: e00165-19	ESC_AA8100AA	Sd2	O112ac	HNT	O112ac:H14
465	DMB SH120	Human	United States	FDA Center for Food Safety and Applied Nutrition	Shigella dysenteriae	ShigTyper Wu et al., 2019 AEM 85: e00165-19	ESC_AA8106AA	Sd2	O112ac	HNT	O112ac:H14
466	DMB SH127	Human	United States	FDA Center for Food Safety and Applied Nutrition	Shigella dysenteriae	ShigTyper Wu et al., 2019 AEM 85: e00165-19	ESC_AA8119AA	Sd2	O112ac	HNT	O112ac:H14
467	SAMD00000812			GIFU_MED	Shigella dysenteriae	ShigTyper Wu et al., 2019 AEM 85: e00165-19	ESC_BA1972AA	Sd2	O112ac	HNT	O112ac:H14
468	CFSAN018256	Human		FDA Center for Food Safety and Applied Nutrition	Shigella dysenteriae	was Escherichia coli	ESC_CA4751AA	Sd2	O112ac	HNT	O112ac:H14
469	ATCC 9750	Human		CFSAN	Shigella dysenteriae	ShigTyper Wu et al., 2019 AEM 85: e00165-19	ESC_CA4963	Sd2	O112ac	HNT	O112ac:H14
470	DMB SH20208	Human	United States	FDA Center for Food Safety and Applied Nutrition	Shigella dysenteriae	ShigTyper Wu et al., 2019 AEM 85: e00165-19	ESC_AA8101AA	Sd3	Gp13	H45	Gp13:H45
471	DMB SH116	Human	United States	FDA Center for Food Safety and Applied Nutrition	Shigella dysenteriae	ShigTyper Wu et al., 2019 AEM 85: e00165-19	ESC_AA8126AA	Sd3	Gp13	H45	Gp13:H45
472	SAMD00006077			GIFU_MED	Shigella dysenteriae	ShigTyper Wu et al., 2019 AEM 85: e00165-19	ESC_BA1970AA	Sd3	Gp13	H45	Gp13:H45
473	CFSAN029786	Human	Somalia	CFSAN	Shigella dysenteriae	ShigTyper Wu et al., 2019 AEM 85: e00165-19	ESC_CA4957AA	Sd3	Gp13	H45	Gp13:H45
474	184501	Human	United Kingdom	Public Health England	Shigella dysenteriae	ShigTyper Wu et al., 2019 AEM 85: e00165-19	ESC_EA5366AA	Sd3	Gp13	H45	Gp13:H45
475	AM44131		United States	Centers for Disease Control and Prevention Enteric Diseases Laboratory Branch	Shigella dysenteriae	ShigTyper Wu et al., 2019 AEM 85: e00165-19	ESC_FA9841AA	Sd3	Gp13	H45	Gp13:H45
476	MH160098	Human	Ireland	University Hospital Galway	Shigella dysenteriae	ShigTyper Wu et al., 2019 AEM 85: e00165-19	ESC_FA9916AA	Sd3	Gp13	H45	Gp13:H45
477	AM11945		United States	Centers for Disease Control and Prevention Enteric Diseases Laboratory Branch	Shigella dysenteriae	ShigTyper Wu et al., 2019 AEM 85: e00165-19	ESC_GA0129AA	Sd3	Gp13	H45	Gp13:H45
478	06-2592		Senegal	F. X. Weill, Institut Pasteur	Shigella dysenteriae		ESC_GA4077AA	Sd3	Gp13	H45	Gp13:H45
479	64-3840		Poland	F. X. Weill, Institut Pasteur	Shigella dysenteriae		ESC_GA4081A	Sd3	Gp13	H45	Gp13:H45
480	DMB SH109	Human	United States	FDA Center for Food Safety and Applied Nutrition	Shigella dysenteriae	ShigTyper Wu et al., 2019 AEM 85: e00165-19	ESC_AA8099AA	Sd4	O168	H45	O168:H45
481	DMB SH20168	Human	Peru	FDA Center for Food Safety and Applied Nutrition	Shigella dysenteriae	ShigTyper Wu et al., 2019 AEM 85: e00165-19	ESC_AA8128AA	Sd4	O168	H45	O168:H45
482	CFSAN024430			FDA Center for Food Safety and Applied Nutrition	Shigella dysenteriae	ShigTyper Wu et al., 2019 AEM 85: e00165-19	ESC_CA4959AA	Sd4	ONT	H45	ONT:H45
483	140142	Human	United Kingdom	Public Health England	Shigella dysenteriae		ESC_FA3253AA	Sd4	O168	H45	O168:H45
484	138177	Human	United Kingdom	Public Health England	Shigella dysenteriae		ESC_FA3261AA	Sd4	O168	H45	O168:H45
485	140147	Human	United Kingdom	Public Health England	Shigella dysenteriae		ESC_FA3284AA	Sd4	O168	H45	O168:H45
486	140150	Human	United Kingdom	Public Health England	Shigella dysenteriae		ESC_FA3299AA	Sd4	O168	H45	O168:H45
487	140121	Human	United Kingdom	Public Health England	Shigella dysenteriae		ESC_FA3302AA	Sd4	O168	H45	O168:H45
488	140097	Human	United Kingdom	Public Health England	Shigella dysenteriae		ESC_FA3321AA	Sd4	O168	H45	O168:H45
489	140154	Human	United Kingdom	Public Health England	Shigella dysenteriae		ESC_FA3371AA	Sd4	O168	H45	O168:H45
490	138138	Human	United Kingdom	Public Health England	Shigella dysenteriae		ESC_FA3427AA	Sd4	O168	H45	O168:H45
491	140148	Human	United Kingdom	Public Health England	Shigella dysenteriae		ESC_FA3430AA	Sd4	O168	H45	O168:H45
492	138139	Human	United Kingdom	Public Health England	Shigella dysenteriae		ESC_FA3482AA	Sd4	O168	H45	O168:H45
493	138175	Human	United Kingdom	Public Health England	Shigella dysenteriae		ESC_FA3486AA	Sd4	O168	H45	O168:H45
494	138131	Human	United Kingdom	Public Health England	Shigella dysenteriae		ESC_FA3487AA	Sd4	O168	H45	O168:H45
495	138142	Human	United Kingdom	Public Health England	Shigella dysenteriae		ESC_FA3583AA	Sd4	O168	H45	O168:H45
496	138147	Human	United Kingdom	Public Health England	Shigella dysenteriae		ESC_FA3584AA	Sd4	O168	H45	O168:H45
497	140086	Human	United Kingdom	Public Health England	Shigella dysenteriae		ESC_FA4023AA	Sd4	O168	H45	O168:H45
498	2014C-3265		United States	Centers for Disease Control and Prevention Enteric Diseases Laboratory Branch	Shigella dysenteriae	ShigTyper Wu et al., 2019 AEM 85: e00165-19	ESC_FA9832AA	Sd4	O168	H45	O168:H45
499	AM40072		United States	Centers for Disease Control and Prevention Enteric Diseases Laboratory Branch	Shigella dysenteriae		ESC_FA9842AA	Sd4	O168	H45	O168:H45
500	AM12156		United States	Centers for Disease Control and Prevention Enteric Diseases Laboratory Branch	Shigella dysenteriae		ESC_GA0119	Sd4	O168	H45	O168:H45
501	SAMD00012490			GIFU_MED	Shigella dysenteriae	ShigTyper Wu et al., 2019 AEM 85: e00165-19	ESC_BA1967AA	Sd5	O58	H45	O58:H45
502	CFSAN010951	Human		FDA Center for Food Safety and Applied Nutrition	Shigella dysenteriae	ShigTyper Wu et al., 2019 AEM 85: e00165-19	ESC_CA4966AA	Sd5	O58	H45	O58:H45
503	ATCC 9764		United States	Centers for Disease Control and Prevention Enteric Diseases Laboratory Branch	Shigella dysenteriae	ShigTyper Wu et al., 2019 AEM 85: e00165-19	ESC_FA9912AA	Sd5	O58	H45	O58:H45
504	CIP 56.17		Vietnam	F. X. Weill, Institut Pasteur	Shigella dysenteriae		ESC_GA4095AA	Sd5	O58	HNT	O58:HNT
505	CIP 57.42		Tunisia	F. X. Weill, Institut Pasteur	Shigella dysenteriae		ESC_GA4100AA	Sd5	O58	H45	O58:H45
506	NCDC853-58		United States	F. X. Weill, Institut Pasteur	Shigella dysenteriae	USA ?	ESC_GA4104AA	Sd5	O58	H45	O58:H45
507	382620		United Kingdom	Public Health England	Shigella dysenteriae	was boydii	ESC_JA6183A	Sd5	O58	H45	O58:H45
508	SAMD00012832			GIFU_MED	Shigella dysenteriae	ShigTyper Wu et al., 2019 AEM 85: e00165-19	ESC_BA1964AA	Sd6	O130	H45	O130:H45
509	Y 129/92			The Wellcome Trust Sanger Institute	Shigella dysenteriae		ESC_BA5583AA	Sd6	O130	H45	O130:H45
510	138189	Human	United Kingdom	Public Health England	Shigella dysenteriae		ESC_FA3411A	Sd6	ONT	H45	ONT:H45
511	SAMD00012941			GIFU_MED	Shigella dysenteriae	ShigTyper Wu et al., 2019 AEM 85: e00165-19	ESC_BA1957AA	Sd7	O121	H45	O121:H45
512	138206	Human	United Kingdom	Public Health England	Shigella dysenteriae		ESC_FA3987AA	Sd7	O121	H45	O121:H45
513	CIP 67.60		Iraq	F. X. Weill, Institut Pasteur	Shigella dysenteriae		ESC_GA4101AA	Sd7	O121	H45	O121:H45
514	CIP 52.123		France	F. X. Weill, Institut Pasteur	Shigella dysenteriae	USA?	ESC_GA4102AA	Sd7	O121	H45	O121:H45
515	NCDC4788-55		France	F. X. Weill, Institut Pasteur	Shigella dysenteriae	USA ?	ESC_GA4103AA	Sd7	O121	H45	O121:H45
516	ATCC 9752			CDC	Shigella dysenteriae		ESC_KA7171AA	Sd7	O121	H45	O121:H45
517	CDPH28			FDA ORA	Shigella dysenteriae	ShigTyper Wu et al., 2019 AEM 85: e00165-19	ESC_OA8589A	Sd7	O121	H45	O121:H45
518	DMB SH20207	Human	United States	FDA Center for Food Safety and Applied Nutrition	Shigella dysenteriae	was EIEC	ESC_AA8077AA	Sd8	O38	H26	O38:H26
519	SAMD00016564			GIFU_MED	Shigella dysenteriae	was EIEC	ESC_BA1955AA	Sd8	O38	H26	O38:H26
520	ATCC 12021	Human		CFSAN	Shigella dysenteriae	was EIEC	ESC_CA4962AA	Sd8	O38	H26	O38:H26
521	CIP 53.134		DR Congo	F. X. Weill, Institut Pasteur	Shigella dysenteriae		ESC_GA4071AA	Sd8	O38	H26	O38:H26
522	UE9-86		France	F. X. Weill, Institut Pasteur	Shigella dysenteriae		ESC_GA4083AA	Sd8	O38	H26	O38:H26
523	NCDC599-52		United States	F. X. Weill, Institut Pasteur	Shigella dysenteriae	was Shigella dystenteriae; USA?	ESC_GA4094AA	Sd8	O38	H26	O38:H26
524	SANFL101			FDA ORA	Shigella dysenteriae	Wu et al., 2019 AEM 85: e00165-97	ESC_OA8601AA	Sd8	O38	H26	O38:H26
525	SANFL1			FDA ORA	Shigella dysenteriae	Wu et al., 2019 AEM 85: e00165-95	ESC_OA8603AA	Sd8	O38	H26	O38:H26
526	SANFL71			FDA ORA	Shigella dysenteriae	Wu et al., 2019 AEM 85: e00165-96	ESC_OA8652AA	Sd8	O38	H26	O38:H26
527	505-58			RIVM - National Institute for Public Health and the Environment	Shigella dysenteriae	was EIEC	ESC_OA9270A	Sd8	O38	H26	O38:H26
528	SAMD00000649			GIFU_MED	Shigella dysenteriae	ShigTyper Wu et al., 2019 AEM 85: e00165-19	ESC_BA1953AA	Sd9	O8/O40	H45	O8/O40:H45
529	202265	Human	United Kingdom	Public Health England	Shigella dysenteriae	ShigTyper Wu et al., 2019 AEM 85: e00165-19	ESC_EA5515AA	Sd9	O8/O40	H45	O8/O40:H45
530	2011C-4330		United States	Centers for Disease Control and Prevention Enteric Diseases Laboratory Branch	Shigella dysenteriae	ShigTyper Wu et al., 2019 AEM 85: e00165-19	ESC_FA9836AA	Sd9	O8/O40	H45	O8/O40:H45
531	AM26366		United States	Centers for Disease Control and Prevention Enteric Diseases Laboratory Branch	Shigella dysenteriae	ShigTyper Wu et al., 2019 AEM 85: e00165-19	ESC_FA9852AA	Sd9	O8/O40	H45	O8/O40:H45
532	06-3318		United States	Centers for Disease Control and Prevention Enteric Diseases Laboratory Branch	Shigella dysenteriae	ShigTyper Wu et al., 2019 AEM 85: e00165-19	ESC_GA0132AA	Sd9	O8/O40	H45	O8/O40:H45
533	NCDC 2860-74		United States	F. X. Weill, Institut Pasteur	Shigella dysenteriae	USA ?	ESC_GA4078AA	Sd9	O8/O40	H45	O8/O40:H45
534	CIP 58.25		Italy	F. X. Weill, Institut Pasteur	Shigella dysenteriae		ESC_GA4082AA	Sd9	O8/O40	H45	O8/O40:H45
535	CIP 58.26		India/Burma	F. X. Weill, Institut Pasteur	Shigella dysenteriae	1944-1945	ESC_GA4098AA	Sd9	O8/O40	H45	O8/O40:H45
536	329901	Human	United Kingdom	Public Health England	Shigella dysenteriae	ShigTyper Wu et al., 2019 AEM 85: e00165-19	ESC_IA2412AA	Sd9	O8/O40	H45	O8/O40:H45
537	ATCC 12037			CDC	Shigella dysenteriae		ESC_KA7176AA	Sd9	O8/O40	H45	O8/O40:H45
538	SANFL123			FDA ORA	Shigella dysenteriae	Wu et al., 2019 AEM 85: e00165-102	ESC_OA8579AA	Sd9	O8/O40	H45	O8/O40:H45
539	CDPH30			FDA ORA	Shigella dysenteriae	Wu et al., 2019 AEM 85: e00165-103	ESC_OA8592AA	Sd9	O8/O40	H45	O8/O40:H45
540	SANFL19			FDA ORA	Shigella dysenteriae	Wu et al., 2019 AEM 85: e00165-101	ESC_OA8676AA	Sd9	O8/O40	H45	O8/O40:H45
541	503456	Human		FDA ORA	Shigella dysenteriae	Wu et al., 2019 AEM 85: e00165-99	ESC_OA8693AA	Sd9	O8	H45	O8:H45
542	SD4345	Human	Australia	Western Sydney Local Health District	Shigella dysenteriae		ESC_OA9286AA	Sd9	O8/O40	H45	O8/O40:H45
543	201709654	Human	France	F.X.Weill, Institut Pasteur	Shigella dysenteriae		ESC_QA0336A	Sd9	O8/O40	H45	O8/O40:H45
544	SAMD00010820			GIFU_MED	Shigella dysenteriae	ShigTyper Wu et al., 2019 AEM 85: e00165-19	ESC_BA1952AA	Sd10	O8	H46	O8:H46
545	CIP 58.28		France	F. X. Weill, Institut Pasteur	Shigella dysenteriae		ESC_GA4070AA	Sd10	O8	HNT	O8:HNT
546	SANFL62			FDA ORA	Shigella dysenteriae	ShigTyper Wu et al., 2019 AEM 85: e00165-19	ESC_OA8707A	Sd10	O8	H46	O8:H46
547	DMB SH20201	Human	United States	FDA Center for Food Safety and Applied Nutrition	Shigella dysenteriae	ShigTyper Wu et al., 2019 AEM 85: e00165-19	ESC_AA8122AA	Sd11	O29	H45	O29:H45
548	94-10434		India	F. X. Weill, Institut Pasteur	Shigella dysenteriae		ESC_GA4084AA	Sd11	O29	H45	O29:H45
549	SANFL122			FDA ORA	Shigella dysenteriae	Wu et al., 2019 AEM 85: e00165-110	ESC_OA8580AA	Sd11	O29	H45	O29:H45
550	CDPH32			FDA ORA	Shigella dysenteriae	Wu et al., 2019 AEM 85: e00165-112	ESC_OA8591	Sd11	O29	H45	O29:H45
551	SAMD00012907			GIFU_MED	Shigella dysenteriae	ShigTyper Wu et al., 2019 AEM 85: e00165-19	ESC_BA1948AA	Sd12	O152	H45	O152:H45
552	ATCC 49551	Human	United States	FDA Center for Food Safety and Applied Nutrition	Shigella dysenteriae	ShigTyper Wu et al., 2019 AEM 85: e00165-19	ESC_CA4965AA	Sd12	O152	H45	O152:H45
553	07-3059		United States	Centers for Disease Control and Prevention Enteric Diseases Laboratory Branch	Shigella dysenteriae	ShigTyper Wu et al., 2019 AEM 85: e00165-19	ESC_FA9848AA	Sd12	O152	H45	O152:H45
554	2010C-5019		United States	Centers for Disease Control and Prevention Enteric Diseases Laboratory Branch	Shigella dysenteriae	ShigTyper Wu et al., 2019 AEM 85: e00165-19	ESC_GA0136AA	Sd12	O152	H45	O152:H45
555	UE3-89		France	F. X. Weill, Institut Pasteur	Shigella dysenteriae		ESC_GA4067AA	Sd12	O152	H45	O152:H45
556	05-3491		Morocco	F. X. Weill, Institut Pasteur	Shigella dysenteriae		ESC_GA4068AA	Sd12	O152	H45	O152:H45
557	NCDC 3341-55		France	F. X. Weill, Institut Pasteur	Shigella dysenteriae	USA ?	ESC_GA4076AA	Sd12	O152	H45	O152:H45
558	06-4526		Benin	F. X. Weill, Institut Pasteur	Shigella dysenteriae		ESC_GA4088AA	Sd12	O152	H45	O152:H45
559	465349	Human	United Kingdom	Public Health England	Shigella dysenteriae	ShigTyper Wu et al., 2019 AEM 85: e00165-19	ESC_IA2652AA	Sd12	ONT	H45	ONT:H45
560	SANFL132			FDA ORA	Shigella dysenteriae	Wu et al., 2019 AEM 85: e00165-117	ESC_OA8578AA	Sd12	ONT	H45	ONT:H45
561	CDPH33			FDA ORA	Shigella dysenteriae	Wu et al., 2019 AEM 85: e00165-119	ESC_OA8588AA	Sd12	ONT	H45	ONT:H45
562	401138	Human		FDA ORA	Shigella dysenteriae	Wu et al., 2019 AEM 85: e00165-114	ESC_OA8638AA	Sd12	O152	H45	O152:H45
563	401933	Human		FDA ORA	Shigella dysenteriae	Wu et al., 2019 AEM 85: e00165-115	ESC_OA8687AA	Sd12	ONT	H45	ONT:H45
564	600750	Human		FDA ORA	Shigella dysenteriae	Wu et al., 2019 AEM 85: e00165-116	ESC_OA8696AA	Sd12	ONT	H45	ONT:H45
565	850311	Human	United Kingdom	Public Health England	Shigella dysenteriae		ESC_PA5277AA	Sd12	O152	H45	O152:H45
566	201900202	Human	France	F.X.Weill, Institut Pasteur	Shigella dysenteriae		ESC_PA8743AA	Sd12	ONT	H45	ONT:H45
567	201902687	Human	France	F.X.Weill, Institut Pasteur	Shigella dysenteriae		ESC_PA9021AA	Sd12	ONT	H45	ONT:H45
568	201903135	Human	France	F.X.Weill, Institut Pasteur	Shigella dysenteriae		ESC_PA9062AA	Sd12	ONT	H45	ONT:H45
569	201701582	Human	France	F.X.Weill, Institut Pasteur	Shigella dysenteriae		ESC_QA0008AA	Sd12	O152	H45	O152:H45
570	201708831	Human	France	F.X.Weill, Institut Pasteur	Shigella dysenteriae		ESC_QA0452AA	Sd12	ONT	H45	ONT:H45
571	201709932	Human	France	F.X.Weill, Institut Pasteur	Shigella dysenteriae		ESC_QA0453AA	Sd12	ONT	H45	ONT:H45
572	201809270	Human	France	F.X.Weill, Institut Pasteur	Shigella dysenteriae		ESC_QA6624AA	Sd12	ONT	H45	ONT:H45
573	896972	Human	United Kingdom	Public Health England	Shigella dysenteriae		ESC_QA7058AA	Sd12	ONT	H45	ONT:H45
574	201609239	Human	France	F.X.Weill, Institut Pasteur	Shigella dysenteriae		ESC_QA9232	Sd12	O152	H45	O152:H45
575	SAMD00009924			GIFU_MED	Shigella dysenteriae	ShigTyper Wu et al., 2019 AEM 85: e00165-19	ESC_BA1946AA	Sd13	ONT	H45	ONT:H45
576	CFSAN024429			FDA Center for Food Safety and Applied Nutrition	Shigella dysenteriae	ShigTyper Wu et al., 2019 AEM 85: e00165-19	ESC_CA4960AA	Sd13	O150	H45	O150:H45
577	180535	Human	United Kingdom	Public Health England	Shigella dysenteriae		ESC_FA2480AA	Sd13	O150	H45	O150:H45
578	140159	Human	United Kingdom	Public Health England	Shigella dysenteriae		ESC_FA3331AA	Sd13	O150	H45	O150:H45
579	138148	Human	United Kingdom	Public Health England	Shigella dysenteriae		ESC_FA3481AA	Sd13	O150	H45	O150:H45
580	140141	Human	United Kingdom	Public Health England	Shigella dysenteriae		ESC_FA3530AA	Sd13	O150	H45	O150:H45
581	2009C-3632		United States	Centers for Disease Control and Prevention Enteric Diseases Laboratory Branch	Shigella dysenteriae	ShigTyper Wu et al., 2019 AEM 85: e00165-19	ESC_GA0135AA	Sd13	O150	H45	O150:H45
582	2489-78		Israel	F. X. Weill, Institut Pasteur	Shigella dysenteriae		ESC_GA4080AA	Sd13	O150	H45	O150:H45
583	598-77		Pakistan	F. X. Weill, Institut Pasteur	Shigella dysenteriae		ESC_GA4105AA	Sd13	O150	H45	O150:H45
584	PNUSAE008328		United States	Centers for Disease Control and Prevention Enteric Diseases Laboratory Branch	Shigella dysenteriae	ShigTyper Wu et al., 2019 AEM 85: e00165-19	ESC_GA9709AA	Sd13	O150	H45	O150:H45
585	535361	Human	United Kingdom	Public Health England	Shigella dysenteriae		ESC_IA9858AA	Sd13	O150	H45	O150:H45
586	ATCC 9207	Human	United States	FDA Center for Food Safety and Applied Nutrition	Shigella boydii	ShigTyper Wu et al., 2019 AEM 85: e00165-19	ESC_AA8091AA	Sb1	O149	H45	O149:H45
587	DMB SH20139	Human	Somalia	FDA Center for Food Safety and Applied Nutrition	Shigella boydii	ShigTyper Wu et al., 2019 AEM 85: e00165-19	ESC_AA8130AA	Sb1	O149	H45	O149:H45
588	SAMD00013312			GIFU_MED	Shigella boydii	ShigTyper Wu et al., 2019 AEM 85: e00165-19	ESC_BA2001A	Sb1	O149	H45	O149:H45
589	DMB SH121	Human	United States	FDA Center for Food Safety and Applied Nutrition	Shigella boydii	ShigTyper Wu et al., 2019 AEM 85: e00165-19	ESC_AA8067AA	Sb2	ONT	H45	ONT:H45
590	O0608181-sc-1932922			The Wellcome Trust Sanger Institute	Shigella boydii		ESC_AA8215AA	Sb2	O32	H45	O32:H45
591	09-7557		Uzbekistan	The Wellcome Trust Sanger Institute	Shigella boydii		ESC_BA6001A	Sb2	ONT	H45	ONT:H45
592	SAMD00003131			GIFU_MED	Shigella boydii	ShigTyper Wu et al., 2019 AEM 85: e00165-19	ESC_BA1997AA	Sb3	O167	H45	O167:H45
593	NCDC67		United States	The Wellcome Trust Sanger Institute	Shigella boydii	<1977; USA ?	ESC_BA5995AA	Sb3	O167	H45	O167:H45
594	CIP 52.50		United Kingdom	The Wellcome Trust Sanger Institute	Shigella boydii		ESC_BA5997AA	Sb3	O167	H45	O167:H45
595	07-8186		India	The Wellcome Trust Sanger Institute	Shigella boydii		ESC_BA5999AA	Sb3	O167	H45	O167:H45
596	145989	Human	United Kingdom	Public Health England	Shigella boydii	ShigTyper Wu et al., 2019 AEM 85: e00165-19	ESC_EA5113AA	Sb3	O167	H45	O167:H45
597	145957	Human	United Kingdom	Public Health England	Shigella boydii	ShigTyper Wu et al., 2019 AEM 85: e00165-19	ESC_EA5140AA	Sb3	O167	H45	O167:H45
598	2009C-3291		United States	Centers for Disease Control and Prevention Enteric Diseases Laboratory Branch	Shigella boydii	was dysenteriae; ShigTyper New serotype	ESC_FA9932AA	Sb3	O167	H45	O167:H45
599	2010C-4157		United States	Centers for Disease Control and Prevention Enteric Diseases Laboratory Branch	Shigella boydii		ESC_GA0156AA	Sb3	O167	H45	O167:H45
600	DMB SH131	Human	United States	FDA Center for Food Safety and Applied Nutrition	Shigella boydii	ShigTyper Wu et al., 2019 AEM 85: e00165-19	ESC_IA4326AA	Sb3	O167	H45	O167:H45
601	467195	Human	United Kingdom	Public Health England	Shigella boydii		ESC_IA9299AA	Sb3	O167	H45	O167:H45
602	NCTC 9850			CDC	Shigella boydii		ESC_KA7200AA	Sb3	O167	H45	O167:H45
603	SANFL67			FDA ORA	Shigella boydii	Wu et al., 2019 AEM 85: e00165-69	ESC_OA8654AA	Sb3	O167	H45	O167:H45
604	600266	Human		FDA ORA	Shigella boydii	Wu et al., 2019 AEM 85: e00165-65	ESC_OA8663	Sb3	O167	H45	O167:H45
605	SAMD00003510			GIFU_MED	Shigella boydii	ShigTyper Wu et al., 2019 AEM 85: e00165-19	ESC_BA1995AA	Sb4	O53	H45	O53:H45
606	NCDC 871-74		United States	The Wellcome Trust Sanger Institute	Shigella boydii		ESC_BA5985AA	Sb4	O53	H45	O53:H45
607	NCDC 3594-74		United States	The Wellcome Trust Sanger Institute	Shigella boydii		ESC_BA5987AA	Sb4	O53	H45	O53:H45
608	CIP 54.76		Vietnam	The Wellcome Trust Sanger Institute	Shigella boydii		ESC_BA5989AA	Sb4	O53	H45	O53:H45
609	07-7882		Ethiopia	The Wellcome Trust Sanger Institute	Shigella boydii		ESC_BA5991AA	Sb4	O53	H45	O53:H45
610	06-5580		India	The Wellcome Trust Sanger Institute	Shigella boydii		ESC_BA5993AA	Sb4	O53	H45	O53:H45
611	205585	Human	United Kingdom	Public Health England	Shigella boydii	ShigTyper Wu et al., 2019 AEM 85: e00165-19	ESC_EA5319AA	Sb4	O53	H45	O53:H45
612	198254	Human	United Kingdom	Public Health England	Shigella boydii	ShigTyper Wu et al., 2019 AEM 85: e00165-19	ESC_EA5499AA	Sb4	O53	H45	O53:H45
613	195619	Human	United Kingdom	Public Health England	Shigella boydii	ShigTyper Wu et al., 2019 AEM 85: e00165-19	ESC_EA5529AA	Sb4	O53	H45	O53:H45
614	B6912		United States	Centers for Disease Control and Prevention Enteric Diseases Laboratory Branch	Shigella boydii	ShigTyper Wu et al., 2019 AEM 85: e00165-19	ESC_IA1153AA	Sb4	O53	H45	O53:H45
615	518084	Human	United Kingdom	Public Health England	Shigella boydii	ShigTyper Wu et al., 2019 AEM 85: e00165-19	ESC_IA9332AA	Sb4	O53	H45	O53:H45
616	100464	Human		FDA ORA	Shigella boydii	ShigTyper Wu et al., 2019 AEM 85: e00165-19	ESC_OA8609AA	Sb4	ONT	H45	ONT:H45
617	CDPH4			FDA ORA	Shigella boydii	ShigTyper Wu et al., 2019 AEM 85: e00165-19	ESC_OA8635AA	Sb4	ONT	H45	ONT:H45
618	700019	Human		FDA ORA	Shigella boydii	ShigTyper Wu et al., 2019 AEM 85: e00165-19	ESC_OA8670AA	Sb4	O53	H45	O53:H45
619	SANFL31			FDA ORA	Shigella boydii	ShigTyper Wu et al., 2019 AEM 85: e00165-19	ESC_OA8682AA	Sb4	O53	H45	O53:H45
620	603210	Human		FDA ORA	Shigella boydii	ShigTyper Wu et al., 2019 AEM 85: e00165-19	ESC_OA8700AA	Sb4	O53	H45	O53:H45
621	SANFL109			FDA ORA	Shigella boydii	ShigTyper Wu et al., 2019 AEM 85: e00165-19	ESC_OA8718AA	Sb4	ONT	H45	ONT:H45
622	201903643	Human	France	F.X.Weill, Institut Pasteur	Shigella boydii		ESC_PA9109AA	Sb4	O53	H45	O53:H45
623	201907042	Human	France	F.X.Weill, Institut Pasteur	Shigella boydii		ESC_PA9308AA	Sb4	O53	H45	O53:H45
624	201907335	Human	France	F.X.Weill, Institut Pasteur	Shigella boydii		ESC_PA9333AA	Sb4	ONT	H45	ONT:H45
625	201602080	Human	France	F.X.Weill, Institut Pasteur	Shigella boydii		ESC_PA9842AA	Sb4	ONT	H45	ONT:H45
626	201800622	Human	France	F.X.Weill, Institut Pasteur	Shigella boydii		ESC_QA0828AA	Sb4	ONT	H45	ONT:H45
627	201801543	Human	France	F.X.Weill, Institut Pasteur	Shigella boydii		ESC_QA0866AA	Sb4	ONT	H45	ONT:H45
628	201801738	Human	France	F.X.Weill, Institut Pasteur	Shigella boydii		ESC_QA0872	Sb4	ONT	H45	ONT:H45
629	SAMD00012937			GIFU_MED	Shigella boydii	ShigTyper Wu et al., 2019 AEM 85: e00165-19	ESC_BA1993AA	Sb5	O79	H14	O79:H14
630	K-9605			The Wellcome Trust Sanger Institute	Shigella boydii		ESC_BA5651AA	Sb5	O79	H14	O79:H14
631	K-10306			The Wellcome Trust Sanger Institute	Shigella boydii		ESC_BA5679AA	Sb5	O79	H14	O79:H14
632	K-9418			The Wellcome Trust Sanger Institute	Shigella boydii		ESC_BA5711AA	Sb5	O79	H14	O79:H14
633	NCDC 5393-79		United States	The Wellcome Trust Sanger Institute	Shigella boydii	USA ?	ESC_BA5977AA	Sb5	O79	H14	O79:H14
634	CIP 52.52		United Kingdom	The Wellcome Trust Sanger Institute	Shigella boydii	<1952; Oxford strain 426/FA; UK?	ESC_BA5979AA	Sb5	O79	H14	O79:H14
635	CIP 56.36		Ethiopia	The Wellcome Trust Sanger Institute	Shigella boydii		ESC_BA5981AA	Sb5	O79	H14	O79:H14
636	06-3595		France	The Wellcome Trust Sanger Institute	Shigella boydii		ESC_BA5983AA	Sb5	O79	H14	O79:H14
637	ATCC 8704	Human		FDA Center for Food Safety and Applied Nutrition	Shigella boydii	ShigTyper Wu et al., 2019 AEM 85: e00165-19	ESC_CA5051AA	Sb5	O79	H14	O79:H14
638	NCTC 9733			CDC	Shigella boydii		ESC_KA7160AA	Sb5	O79	H14	O79:H14
639	CDPH5			FDA ORA	Shigella boydii	Wu et al., 2019 AEM 85: e00165-83	ESC_OA8627AA	Sb5	ONT	H14	ONT:H14
640	604478	Human		FDA ORA	Shigella boydii	ShigTyper Wu et al., 2019 AEM 85: e00165-19	ESC_OA8673AA	Sb5	ONT	H14	ONT:H14
641	201907274	Human	France	F.X.Weill, Institut Pasteur	Shigella boydii		ESC_PA9331AA	Sb5	ONT	H14	ONT:H14
642	201806051	Human	France	F.X.Weill, Institut Pasteur	Shigella boydii		ESC_QA1143	Sb5	ONT	H14	ONT:H14
643	145987	Human	United Kingdom	Public Health England	Shigella boydii	ShigTyper b4	ESC_EA5100AA	Sb6	O53	H45	O53:H45
644	145998	Human	United Kingdom	Public Health England	Shigella boydii	ShigTyper b4	ESC_EA5152AA	Sb6	O53	H45	O53:H45
645	CDPH6			FDA ORA	Shigella boydii	Wu et al., 2019 AEM 85: e00165-88	ESC_OA8598A	Sb6	O183	H45	O183:H45
646	ATCC 9905	Human	United States	FDA Center for Food Safety and Applied Nutrition	Shigella boydii	ShigTyper Wu et al., 2019 AEM 85: e00165-19	ESC_AA8093AA	Sd7	ONT	H14	ONT:H14
647	SAMD00003399			GIFU_MED	Shigella boydii	ShigTyper Wu et al., 2019 AEM 85: e00165-19	ESC_BA1990AA	Sb7	ONT	H14	ONT:H14
648	NCDC 2954-72		United States	The Wellcome Trust Sanger Institute	Shigella boydii	USA ?	ESC_BA5968AA	Sb7	ONT	H14	ONT:H14
649	CIP 58.4		Tunisia	The Wellcome Trust Sanger Institute	Shigella boydii		ESC_BA5970AA	Sb7	ONT	H14	ONT:H14
650	CIP 52.54		United Kingdom	The Wellcome Trust Sanger Institute	Shigella boydii	<1952; Oxford strain 6917; UK?	ESC_BA5971AA	Sb7	ONT	H14	ONT:H14
651	NCTC 9734			CDC	Shigella boydii		ESC_KA7161AA	Sb7	ONT	H14	ONT:H14
652	CDPH7			FDA ORA	Shigella boydii	Wu et al., 2019 AEM 85: e00165-91	ESC_OA8597A	Sb7	ONT	H14	ONT:H14
653	SAMD00009115			GIFU_MED	Shigella boydii	ShigTyper Wu et al., 2019 AEM 85: e00165-19	ESC_BA1988AA	Sb8	O143	H45	O143:H45
654	NCDC 3073-50		Mexico	The Wellcome Trust Sanger Institute	Shigella boydii		ESC_BA5960AA	Sb8	O143	H45	O143:H45
655	CIP 56.35		Ethiopia	The Wellcome Trust Sanger Institute	Shigella boydii		ESC_BA5962AA	Sb8	O143	H45	O143:H45
656	06-6360		India	The Wellcome Trust Sanger Institute	Shigella boydii		ESC_BA5964AA	Sb8	O143	H45	O143:H45
657	146003	Human	United Kingdom	Public Health England	Shigella boydii	ShigTyper Wu et al., 2019 AEM 85: e00165-19	ESC_EA5109AA	Sb8	O143	H45	O143:H45
658	146008	Human	United Kingdom	Public Health England	Shigella boydii		ESC_EA5120AA	Sb8	O143	H45	O143:H45
659	145973	Human	United Kingdom	Public Health England	Shigella boydii	ShigTyper Wu et al., 2019 AEM 85: e00165-19	ESC_EA5139AA	Sb8	O143	H45	O143:H45
660	146001	Human	United Kingdom	Public Health England	Shigella boydii	ShigTyper Wu et al., 2019 AEM 85: e00165-19	ESC_EA5149AA	Sb8	O143	H45	O143:H45
661	182173	Human	United Kingdom	Public Health England	Shigella boydii	ShigTyper Wu et al., 2019 AEM 85: e00165-19	ESC_EA5358A	Sb8	O143	H45	O143:H45
662	NCDC73		Middle east	The Wellcome Trust Sanger Institute	Shigella boydii	1940-1943; MEA	ESC_BA5952AA	Sb9	ONT	H14	ONT:H14
663	CIP 57.47		United States	The Wellcome Trust Sanger Institute	Shigella boydii	<1957; NCTC9356; USA?	ESC_BA5954AA	Sb9	ONT	H14	ONT:H14
664	94-1962		Egypt	The Wellcome Trust Sanger Institute	Shigella boydii		ESC_BA5956AA	Sb9	ONT	H14	ONT:H14
665	94-10833		India	The Wellcome Trust Sanger Institute	Shigella boydii		ESC_BA5958AA	Sb9	ONT	H14	ONT:H14
666	146004	Human	United Kingdom	Public Health England	Shigella boydii	ShigTyper Wu et al., 2019 AEM 85: e00165-19	ESC_EA5106AA	Sb9	ONT	H14	ONT:H14
667	145999	Human	United Kingdom	Public Health England	Shigella boydii	ShigTyper Wu et al., 2019 AEM 85: e00165-19	ESC_EA5114AA	Sb9	ONT	H14	ONT:H14
668	145985	Human	United Kingdom	Public Health England	Shigella boydii	ShigTyper Wu et al., 2019 AEM 85: e00165-19	ESC_EA5136AA	Sb9	ONT	H14	ONT:H14
669	145959	Human	United Kingdom	Public Health England	Shigella boydii	ShigTyper Wu et al., 2019 AEM 85: e00165-19	ESC_EA5158AA	Sb9	ONT	H14	ONT:H14
670	DMB SH20032	Human	United States	FDA Center for Food Safety and Applied Nutrition	Shigella boydii	ShigTyper Wu et al., 2019 AEM 85: e00165-19	ESC_IA4348AA	Sb9	ONT	H14	ONT:H14
671	ATCC 49812			CDC	Shigella boydii		ESC_KA7170AA	Sb9	ONT	H14	ONT:H14
672	SANFL24			FDA ORA	Shigella boydii	Wu et al., 2019 AEM 85: e00165-100	ESC_OA8679AA	Sb9	ONT	H14	ONT:H14
673	9355			RIVM - National Institute for Public Health and the Environment	Shigella boydii		ESC_OA9269A	Sb9	ONT	H14	ONT:H14
674	CDPH10			FDA ORA	Shigella boydii	Wu et al., 2019 AEM 85: e00165-109	ESC_OA8624AA	Sb10	O183	H45	O183:H45
675	700171	Human		FDA ORA	Shigella boydii	Wu et al., 2019 AEM 85: e00165-105	ESC_OA8668AA	Sb10	O183	H45	O183:H45
676	SANFL22			FDA ORA	Shigella boydii	Wu et al., 2019 AEM 85: e00165-106	ESC_OA8678AA	Sb10	O183	H45	O183:H45
677	500612	Human		FDA ORA	Shigella boydii	Wu et al., 2019 AEM 85: e00165-104	ESC_OA8689AA	Sb10	ONT	H45	ONT:H45
678	201809838	Human	France	F.X.Weill, Institut Pasteur	Shigella boydii		ESC_PA8537AA	Sb10	O183	H45	O183:H45
679	201809884	Human	France	F.X.Weill, Institut Pasteur	Shigella boydii		ESC_PA8545AA	Sb10	ONT	H45	ONT:H45
680	201909515	Human	France	F.X.Weill, Institut Pasteur	Shigella boydii		ESC_PA9623AA	Sb10	O183	H45	O183:H45
681	201711371	Human	France	F.X.Weill, Institut Pasteur	Shigella boydii		ESC_QA0697AA	Sb10	O183	H45	O183:H45
682	201804895	Human	France	F.X.Weill, Institut Pasteur	Shigella boydii		ESC_QA0977AA	Sb10	O183	H45	O183:H45
683	201702002	Human	France	F.X.Weill, Institut Pasteur	Shigella boydii		ESC_QA6439AA	Sb10	O183	H45	ONT:H45
684	201603426	Human	France	F.X.Weill, Institut Pasteur	Shigella boydii		ESC_QA6785A	Sb10	O183	H45	O183:H45
685	SAMD00004210			GIFU_MED	Shigella boydii	ShigTyper Wu et al., 2019 AEM 85: e00165-19	ESC_BA1983AA	Sb11	O105	H14	O105:H14
686	NCDC 3357-74		United States	The Wellcome Trust Sanger Institute	Shigella boydii	USA ?	ESC_BA5938AA	Sb11	O105	H14	O105:H14
687	CIP 51.6		Vietnam	The Wellcome Trust Sanger Institute	Shigella boydii		ESC_BA5940AA	Sb11	O105	H14	O105:H14
688	CIP 56.18		Vietnam	The Wellcome Trust Sanger Institute	Shigella boydii		ESC_BA5942AA	Sb11	O105	H14	O105:H14
689	146017	Human	United Kingdom	Public Health England	Shigella boydii	ShigTyper Wu et al., 2019 AEM 85: e00165-19	ESC_EA5127AA	Sb11	O105	H14	O105:H14
690	145974	Human	United Kingdom	Public Health England	Shigella boydii	ShigTyper Wu et al., 2019 AEM 85: e00165-19	ESC_EA5132AA	Sb11	O105	H14	O105:H14
691	146018	Human	United Kingdom	Public Health England	Shigella boydii	ShigTyper Wu et al., 2019 AEM 85: e00165-19	ESC_EA5165AA	Sb11	O105	H14	O105:H14
692	201700267		France	F. X. Weill, Institut Pasteur	Shigella boydii		ESC_GA4736AA	Sb11	O105	H14	O105:H14
693	59-2708			CDC	Shigella boydii		ESC_KA7194AA	Sb11	O105	H14	O105:H14
694	201803395	Human	France	F.X.Weill, Institut Pasteur	Shigella boydii		ESC_MA1880AA	Sb11	ONT	H14	ONT:H14
695	201809628	Human	France	F.X.Weill, Institut Pasteur	Shigella boydii		ESC_MA1881AA	Sb11	ONT	H14	ONT:H14
696	201801080	Human	France	F.X.Weill, Institut Pasteur	Shigella boydii		ESC_MA1882AA	Sb11	ONT	H14	ONT:H14
697	IBESS2		Netherlands	RIVM - National Institute for Public Health and the Environment	Shigella boydii		ESC_NA3431AA	Sb11	O105	H14	O105:H14
698	201100521	Human	France	F.X.Weill, Institut Pasteur	Shigella boydii		ESC_OA1660AA	Sb11	ONT	H14	ONT:H14
699	201400937	Human	France	F.X.Weill, Institut Pasteur	Shigella boydii		ESC_OA1664AA	Sb11	ONT	H14	ONT:H14
700	CDPH11			FDA ORA	Shigella boydii	ShigTyper Wu et al., 2019 AEM 85: e00165-19	ESC_OA8621AA	Sb11	ONT	H14	ONT:H14
701	600690	Human	Bangladesh	University of Maryland, School of Medicine	Shigella boydii		ESC_OA9541AA	Sb11	O105	H14	O105:H14
702	862967	Human	United Kingdom	Public Health England	Shigella boydii		ESC_PA6329AA	Sb11	O105	H14	O105:H14
703	201700697	Human	France	F.X.Weill, Institut Pasteur	Shigella boydii		ESC_PA9946AA	Sb11	O105	H14	O105:H14
704	201705031	Human	France	F.X.Weill, Institut Pasteur	Shigella boydii		ESC_QA0268AA	Sb11	ONT	H14	ONT:H14
705	201705731	Human	France	F.X.Weill, Institut Pasteur	Shigella boydii		ESC_QA0309AA	Sb11	ONT	H14	ONT:H14
706	201706079	Human	France	F.X.Weill, Institut Pasteur	Shigella boydii		ESC_QA0321AA	Sb11	ONT	H14	ONT:H14
707	201709912	Human	France	F.X.Weill, Institut Pasteur	Shigella boydii		ESC_QA0357AA	Sb11	ONT	H14	ONT:H14
708	201707845	Human	France	F.X.Weill, Institut Pasteur	Shigella boydii		ESC_QA0411AA	Sb11	ONT	H14	ONT:H14
709	201710012	Human	France	F.X.Weill, Institut Pasteur	Shigella boydii		ESC_QA0462AA	Sb11	ONT	H14	ONT:H14
710	201711863	Human	France	F.X.Weill, Institut Pasteur	Shigella boydii		ESC_QA0734AA	Sb11	ONT	H14	ONT:H14
711	201712097	Human	France	F.X.Weill, Institut Pasteur	Shigella boydii		ESC_QA0743AA	Sb11	ONT	H14	ONT:H14
712	201706935	Human	France	F.X.Weill, Institut Pasteur	Shigella boydii		ESC_QA145	Sb11	ONT	H14	ONT:H14
713	SAMD00009751			GIFU_MED	Shigella boydii	ShigTyper Wu et al., 2019 AEM 85: e00165-19	ESC_BA1981AA	Sb12	ONT	HNT	ONT:HNT
714	NCDC 266-59		United States	The Wellcome Trust Sanger Institute	Shigella boydii	USA ?	ESC_BA5934AA	Sb12	ONT	HNT	ONT:HNT
715	CIP 58.23		United States?	The Wellcome Trust Sanger Institute	Shigella boydii	French colonial soldier	ESC_BA5936AA	Sb12	ONT	HNT	ONT:HNT
716	145951	Human	United Kingdom	Public Health England	Shigella boydii		ESC_EA5129AA	Sb12	ONT	HNT	ONT:HNT
717	202273	Human	United Kingdom	Public Health England	Shigella boydii	ShigTyper Wu et al., 2019 AEM 85: e00165-19	ESC_EA5558AA	Sb12	ONT	HNT	ONT:HNT
718	CDPH12			FDA ORA	Shigella boydii	Wu et al., 2019 AEM 85: e00165-118	ESC_OA8622AA	Sb12	ONT	HNT	ONT:HNT
719	504250	Human		FDA ORA	Shigella boydii	Wu et al., 2019 AEM 85: e00165-113	ESC_OA8658	Sb12	ONT	HNT	ONT:HNT
720	SB35964	Human	Australia	Western Sydney Local Health District	Shigella boydii	ShigTyper b16	ESC_OA9288A	Sb13	O188	H9	O188:H9
721	SAMD00009316			GIFU_MED	Shigella boydii	ShigTyper Wu et al., 2019 AEM 85: e00165-19	ESC_BA1977AA	Sb14	O32	H45	O32:H45
722	NCDC 2770-51		United States	The Wellcome Trust Sanger Institute	Shigella boydii		ESC_BA5916AA	Sb14	O32	H45	O32:H45
723	CIP 58.18		United States	The Wellcome Trust Sanger Institute	Shigella boydii	USA ?	ESC_BA5918AA	Sb14	O32	H45	O32:H45
724	06-1243		France	The Wellcome Trust Sanger Institute	Shigella boydii		ESC_BA5920AA	Sb14	O32	H45	O32:H45
725	05-7404		Togo	The Wellcome Trust Sanger Institute	Shigella boydii	2010417	ESC_BA5922AA	Sb14	O32	H45	O32:H45
726	146037	Human	United Kingdom	Public Health England	Shigella boydii	ShigTyper Wu et al., 2019 AEM 85: e00165-19	ESC_EA5112AA	Sb14	O32	H45	O32:H45
727	145994	Human	United Kingdom	Public Health England	Shigella boydii		ESC_EA5118AA	Sb14	O32	H45	O32:H45
728	145968	Human	United Kingdom	Public Health England	Shigella boydii	ShigTyper Wu et al., 2019 AEM 85: e00165-19	ESC_EA5123AA	Sb14	O32	H45	O32:H45
729	146036	Human	United Kingdom	Public Health England	Shigella boydii	ShigTyper Wu et al., 2019 AEM 85: e00165-19	ESC_EA5141AA	Sb14	O32	H45	O32:H45
730	145990	Human	United Kingdom	Public Health England	Shigella boydii		ESC_EA5148AA	Sb14	O32	H45	O32:H45
731	146026	Human	United Kingdom	Public Health England	Shigella boydii	ShigTyper Wu et al., 2019 AEM 85: e00165-19	ESC_EA5160AA	Sb14	O32	H45	O32:H45
732	146031	Human	United Kingdom	Public Health England	Shigella boydii	ShigTyper Wu et al., 2019 AEM 85: e00165-19	ESC_EA5164AA	Sb14	O32	H45	O32:H45
733	B4859		United States	Centers for Disease Control and Prevention Enteric Diseases Laboratory Branch	Shigella boydii	ShigTyper Wu et al., 2019 AEM 85: e00165-19	ESC_IA1152AA	Sb14	O32	H45	O32:H45
734	59-248			CDC	Shigella boydii		ESC_KA7195AA	Sb14	O32	H45	O32:H45
735	102265	Human		FDA ORA	Shigella boydii	Wu et al., 2019 AEM 85: e00165-120	ESC_OA8614AA	Sb14	O32	H45	O32:H45
736	CDPH14			FDA ORA	Shigella boydii	Wu et al., 2019 AEM 85: e00165-124	ESC_OA8619AA	Sb14	O32	H45	O32:H45
737	603122	Human		FDA ORA	Shigella boydii	Wu et al., 2019 AEM 85: e00165-121	ESC_OA8699AA	Sb14	O32	H45	O32:H45
738	603879	Human		FDA ORA	Shigella boydii	Wu et al., 2019 AEM 85: e00165-122	ESC_OA8703AA	Sb14	ONT	H45	ONT:H45
739	201906096	Human	France	F.X.Weill, Institut Pasteur	Shigella boydii		ESC_PA9257AA	Sb14	O32	H45	O32:H45
740	201701157	Human	France	F.X.Weill, Institut Pasteur	Shigella boydii		ESC_PA9980AA	Sb14	O32	H45	O32:H45
741	201704602	Human	France	F.X.Weill, Institut Pasteur	Shigella boydii		ESC_QA0239	Sb14	O32	H45	O32:H45
742	NCDC 965-58		United States	The Wellcome Trust Sanger Institute	Shigella boydii	USA ?	ESC_BA5912AA	Sb15	O112ab	H9	O112ab:H9
743	CIP 58.19		Italy	The Wellcome Trust Sanger Institute	Shigella boydii		ESC_BA5914AA	Sb15	O112ab	H9	O112ab:H9
744	145971	Human	United Kingdom	Public Health England	Shigella boydii	ShigTyper Wu et al., 2019 AEM 85: e00165-19	ESC_EA5144AA	Sb15	O112ab	H9	O112ab:H9
745	CDPH15			FDA ORA	Shigella boydii	Wu et al., 2019 AEM 85: e00165-130	ESC_OA8620AA	Sb15	ONT	H9	ONT:H9
746	SANFL77			FDA ORA	Shigella boydii	Wu et al., 2019 AEM 85: e00165-128	ESC_OA8647AA	Sb15	ONT	H9	ONT:H9
747	504456	Human		FDA ORA	Shigella boydii	Wu et al., 2019 AEM 85: e00165-126	ESC_OA8657AA	Sb15	O112ab	H9	O112ab:H9
748	702198	Human		FDA ORA	Shigella boydii	Wu et al., 2019 AEM 85: e00165-127	ESC_OA8674A	Sb15	ONT	H9	O112ab:H9
749	ATCC 35964	Human		FDA Center for Food Safety and Applied Nutrition	Shigella boydii	ShigTyper Wu et al., 2019 AEM 85: e00165-19	ESC_AA8124AA	Sb16	O188	H9	O188:H9
750	SAMD00008615			GIFU_MED	Shigella boydii	ShigTyper Wu et al., 2019 AEM 85: e00165-19	ESC_BA1963AA	Sb16	O188	H9	O188:H9
751	NCDC 3610-54		United States	The Wellcome Trust Sanger Institute	Shigella boydii	USA ?	ESC_BA5908AA	Sb16	O188	H9	O188:H9
752	DRL 140-56		United Kingdom	The Wellcome Trust Sanger Institute	Shigella boydii		ESC_BA5910A	Sb16	O188	H9	O188:H9
753	SAMD00012440			GIFU_MED	Shigella boydii	ShigTyper Wu et al., 2019 AEM 85: e00165-19	ESC_BA1960AA	Sb17	ONT	H9	ONT:H9
754	Ewing 3615-53		Vietnam	The Wellcome Trust Sanger Institute	Shigella boydii		ESC_BA5906AA	Sb17	ONT	H9	ONT:H9
755	SANFL131			FDA ORA	Shigella boydii	ShigTyper Wu et al., 2019 AEM 85: e00165-19	ESC_OA8585AA	Sb17	ONT	H9	ONT:H9
756	5216-82	Human	Bulgaria	University of Maryland School of Medicine, Institute for Genome Sciences	Shigella boydii	was Shigella sp. SF-2015	ESC_QA0209A	Sb17	ONT	H9	ONT:H9
757	SAMD00009456			GIFU_MED	Shigella boydii	ShigTyper Wu et al., 2019 AEM 85: e00165-19	ESC_BA1958AA	Sb18	ONT	H45	ONT:H45
758	H113820437			The Wellcome Trust Sanger Institute	Shigella boydii		ESC_BA2379AA	Sb18	ONT	H45	ONT:H45
759	E10163		India	The Wellcome Trust Sanger Institute	Shigella boydii		ESC_BA5901AA	Sb18	ONT	H45	ONT:H45
760	07-5468		France	The Wellcome Trust Sanger Institute	Shigella boydii	France, 1303369	ESC_BA5903AA	Sb18	ONT	H45	ONT:H45
761	07-3340		Togo	The Wellcome Trust Sanger Institute	Shigella boydii		ESC_BA5904AA	Sb18	ONT	H45	ONT:H45
762	155823	Human	United Kingdom	Public Health England	Shigella boydii	ShigTyper Wu et al., 2019 AEM 85: e00165-19	ESC_EA5060AA	Sb18	ONT	H45	ONT:H45
763	145975	Human	United Kingdom	Public Health England	Shigella boydii	ShigTyper Wu et al., 2019 AEM 85: e00165-19	ESC_EA5104AA	Sb18	ONT	H45	ONT:H45
764	145962	Human	United Kingdom	Public Health England	Shigella boydii	ShigTyper Wu et al., 2019 AEM 85: e00165-19	ESC_EA5115AA	Sb18	ONT	H45	ONT:H45
765	145965	Human	United Kingdom	Public Health England	Shigella boydii	ShigTyper Wu et al., 2019 AEM 85: e00165-19	ESC_EA5117AA	Sb18	ONT	H45	ONT:H45
766	145991	Human	United Kingdom	Public Health England	Shigella boydii		ESC_EA5131AA	Sb18	ONT	H45	ONT:H45
767	145966	Human	United Kingdom	Public Health England	Shigella boydii	ShigTyper Wu et al., 2019 AEM 85: e00165-19	ESC_EA5138AA	Sb18	ONT	H45	ONT:H45
768	SANFL111			FDA ORA	Shigella boydii	Wu et al., 2019 AEM 85: e00165-134	ESC_OA8576AA	Sb18	ONT	H45	ONT:H45
769	CDPH18			FDA ORA	Shigella boydii	Wu et al., 2019 AEM 85: e00165-135	ESC_OA8617AA	Sb18	ONT	H45	ONT:H45
770	503445	Human		FDA ORA	Shigella boydii	Wu et al., 2019 AEM 85: e00165-132	ESC_OA8690AA	Sb18	ONT	H45	ONT:H45
771	601143	Human		FDA ORA	Shigella boydii	Wu et al., 2019 AEM 85: e00165-133	ESC_OA8698AA	Sb18	ONT	H45	ONT:H45
772	201903379	Human	France	F.X.Weill, Institut Pasteur	Shigella boydii		ESC_PA8984AA	Sb18	ONT	H45	ONT:H45
773	201903341	Human	France	F.X.Weill, Institut Pasteur	Shigella boydii		ESC_PA9079AA	Sb18	ONT	H45	ONT:H45
774	201910814	Human	France	F.X.Weill, Institut Pasteur	Shigella boydii		ESC_QA0555AA	Sb18	ONT	H45	ONT:H45
775	201802493	Human	France	F.X.Weill, Institut Pasteur	Shigella boydii		ESC_QA1014A	Sb18	ONT	H45	ONT:H45
Data downloaded from EnteroBase (http://enterobase.warwick.ac.uk)
