# Supplementary material for: Molecular serotyping of diarrheagenic Escherichia coli with a MeltArray assay reveals distinct correlation between serotype and pathotype
Source: Gut Microbes. 2024 Sep 18;16(1):2401944. doi: 10.1080/19490976.2024.2401944 (PMC11529414; doi:10.1080/19490976.2024.2401944)
Supplement: Supplemental Material [file KGMI_A_2401944_SM7198.zip › Table_S7.xlsx]

## Sheet: Data file S7
Table S7. WGS data of 360 EIEC isolates from EnteroBase
Serial	Name	Source	Location	Lab Contact	Species	Comment	Assembly Barcode	O group	H type	Serotype
1	227		United States	EDLB-CDC	Escherichia coli		ESC_BA4141AA_AS	Gp13	H30	Gp13:H30
2	909-51		United States	CDC Enteric Diseases Laboratory Branch	Escherichia coli		ESC_HA0377AA_AS	O28	H7	Gp2:H7
3	1184-68		United States	EDLB-CDC	Escherichia coli		ESC_AA8261AA_AS	O152	HNT	O152:HNT
4	VNLSH_033-sc-1931677			The Wellcome Trust Sanger Institute	Escherichia coli		ESC_BA7771AA_AS	Gp13	H7	Gp13:H7
5	07-3668		United States	Enteric Diseases Laboratory Branch, Centers for Disease Control and Prevention	Escherichia coli		ESC_CA4310AA_AS	O45	H19	O45:H19
6	DRS014176			National Institute of Genetics (Japan)	Escherichia coli	ShigTyper Wu et al., 2019 AEM 85: e00165-19	ESC_CA5181AA_AS	O28	H7	Gp2:H7
7	DRS013913			National Institute of Genetics (Japan)	Escherichia coli	ShigTyper Wu et al., 2019 AEM 85: e00165-19	ESC_CA6230AA_AS	Gp13	H7	Gp13:H7
8	DRS013912		Japan	National Institute of Genetics (Japan)	Escherichia coli	ShigTyper Wu et al., 2019 AEM 85: e00165-19	ESC_CA5474AA_AS	O152	H30	O152:H30
9	DRS013911			National Institute of Genetics (Japan)	Escherichia coli	ShigTyper Wu et al., 2019 AEM 85: e00165-19	ESC_BA1371AA_AS	O144	H25	O144:H25
10	DRS013910			National Institute of Genetics (Japan)	Escherichia coli	ShigTyper Wu et al., 2019 AEM 85: e00165-19	ESC_EB7598AA_AS	O136	H7	O136:H7
11	KH-1719			The Wellcome Trust Sanger Institute	Escherichia coli		ESC_BA2625AA_AS	O132	H21	O132:H21
12	3101			THE SANGER CENTER	Escherichia coli		ESC_EB8507AA_AS	O28	H7	Gp2:H7
13	3080			THE SANGER CENTER	Escherichia coli		ESC_EB8508AA_AS	Gp13	H7	Gp13:H7
14	2975			THE SANGER CENTER	Escherichia coli		ESC_EB8509AA_AS	Gp13	H7	Gp13:H7
15	2795			THE SANGER CENTER	Escherichia coli		ESC_CA1970AA_AS	O111	H45	O111:H45
16	3204			THE SANGER CENTER	Escherichia coli		ESC_EB8510AA_AS	O136	H7	O136:H7
17	3138			THE SANGER CENTER	Escherichia coli		ESC_EB8511AA_AS	O28	H7	Gp2:H7
18	3073			THE SANGER CENTER	Escherichia coli		ESC_EB8512AA_AS	O28	H7	Gp2:H7
19	3072			THE SANGER CENTER	Escherichia coli		ESC_EB8513AA_AS	O28	H7	Gp2:H7
20	P0299438.6			University of Maryland Institute for Genome Sciences	Escherichia coli		ESC_CA5981AA_AS	O19	H18	O19:H18
21	VREC0620	Livestock	United Kingdom	THE SANGER CENTER	Escherichia coli		ESC_FA6635AA_AS	O96	H19	O96:H19
22	VREC0619			SC	Escherichia coli		ESC_FA9576AA_AS	ONT	H19	ONT:H19
23	CFSAN024438		Thailand	FDA Center for Food Safety and Applied Nutrition	Escherichia coli	ShigTyper Wu et al., 2019 AEM 85: e00165-19	ESC_FA8266AA_AS	O28	H7	Gp2:H7
24	CFSAN024437		Thailand	FDA Center for Food Safety and Applied Nutrition	Escherichia coli	ShigTyper Wu et al., 2019 AEM 85: e00165-19	ESC_FA8267AA_AS	Gp13	H7	Gp13:H7
25	CFSAN024435		Thailand	FDA Center for Food Safety and Applied Nutrition	Escherichia coli	ShigTyper Wu et al., 2019 AEM 85: e00165-19	ESC_FA8269AA_AS	Gp13	H7	Gp13:H7
26	CFSAN024433		Thailand	FDA Center for Food Safety and Applied Nutrition	Escherichia coli	ShigTyper Wu et al., 2019 AEM 85: e00165-19	ESC_FA8271AA_AS	O144	H25	O144:H25
27	CFSAN024432		Brazil	FDA Center for Food Safety and Applied Nutrition	Escherichia coli	ShigTyper Wu et al., 2019 AEM 85: e00165-19	ESC_FA8272AA_AS	Gp10	H30	Gp10:H30
28	CFSAN018255	Human	Thailand	FDA Center for Food Safety and Applied Nutrition	Escherichia coli		ESC_FA8179AA_AS	O28	H7	Gp2:H7
29	CFSAN018254	Human	Democratic Republic of the Congo	FDA Center for Food Safety and Applied Nutrition	Escherichia coli		ESC_FA8180AA_AS	O143	H26	O143:H26
30	CFSAN018253	Human	United States	FDA Center for Food Safety and Applied Nutrition	Escherichia coli		ESC_FA8181AA_AS	O143	H26	O143:H26
31	CFSAN018252	Human		FDA Center for Food Safety and Applied Nutrition	Escherichia coli		ESC_FA8182AA_AS	Gp13	H30	Gp13:H30
32	CFSAN010962	Human	Bulgaria	FDA Center for Food Safety and Applied Nutrition	Escherichia coli	ShigTyper Wu et al., 2019 AEM 85: e00165-19	ESC_FA8183AA_AS	Gp13	H30	Gp13:H30
33	CFSAN010968			FDA Center for Food Safety and Applied Nutrition	Escherichia coli		ESC_FA8251AA_AS	Gp10	H30	Gp10:H30
34	CFSAN010967	Human	Bolivia	FDA Center for Food Safety and Applied Nutrition	Escherichia coli		ESC_FA8252AA_AS	Gp13	H7	Gp13:H7
35	CFSAN010966			FDA Center for Food Safety and Applied Nutrition	Escherichia coli		ESC_FA8253AA_AS	O152	H30	O152:H30
36	36	Food		FDA Center for Food Safety and Applied Nutrition	Escherichia coli	ShigTyper Wu et al., 2019 AEM 85: e00165-19	ESC_FA8254AA_AS	Gp13	H30	Gp13:H30
37	CFSAN018251	Human		FDA Center for Food Safety and Applied Nutrition	Escherichia coli		ESC_FA8264AA_AS	O28	H7	Gp2:H7
38	CFSAN010958	Human	South Africa	FDA Center for Food Safety and Applied Nutrition	Escherichia coli		ESC_FA8265AA_AS	O121	H30	O121:H30
39	CFSAN010969			FDA Center for Food Safety and Applied Nutrition	Escherichia coli		ESC_FA8273AA_AS	O144	H25	O144:H25
40	CFSAN010963			FDA Center for Food Safety and Applied Nutrition	Escherichia coli		ESC_FA8276AA_AS	O144	H25	O144:H25
41	CFSAN010960	Wild Animal		FDA Center for Food Safety and Applied Nutrition	Escherichia coli	ShigTyper Wu et al., 2019 AEM 85: e00165-19	ESC_UB8418AA_AS	Gp13	H7	Gp13:H7
42	2012C-4665	ND	United States	EDLB-CDC	Escherichia coli		ESC_GA3555AA_AS	Gp13	H30	Gp13:H30
43	8_3_DC15		Australia	David Gordon	Escherichia coli		ESC_GA9821AA_AS	ONT	H7	ONT:H7
44	8_3_Ti3		Australia	David Gordon	Escherichia coli		ESC_GA9824AA_AS	O136	H7	O136:H7
45	A35440-sc-2212424			The Wellcome Trust Sanger Institute	Escherichia coli		ESC_HA3788AA_AS	O143	H26	O143:H26
46	BCW_4151			UCD-100K	Escherichia coli		ESC_HA2530AA_AS	O112ac	H26	O112ac:H26
47	BCW_4136		Netherlands	UCD-100K	Escherichia coli		ESC_HA2528AA_AS	O96	H19	O96:H19
48	BCW_6221	ND		UCD-100K	Escherichia coli		ESC_HA2506AA_AS	O173	H7	O173:H7
49	BCW_5273	ND	Netherlands	UCD-100K	Escherichia coli		ESC_HA2409AA_AS	O96	H19	O96:H19
50	BCW_4197			UCD-100K	Escherichia coli		ESC_HA1816AA_AS	Gp13	H7	Gp13:H7
51	BCW_4179			UCD-100K	Escherichia coli		ESC_HA1801AA_AS	O144	H25	O144:H25
52	BCW_4178			UCD-100K	Escherichia coli		ESC_HA1800AA_AS	O143	H26	O143:H26
53	BCW_4172			UCD-100K	Escherichia coli		ESC_HA1794AA_AS	O136	H7	O136:H7
54	02-3404		United States	CDC Enteric Diseases Laboratory Branch	Escherichia coli		ESC_HA3106AA_AS	O28	H7	Gp2:H7
55	AM16	Livestock	Switzerland	Department of Veterinary Disease Biology, University of Copenhagen	Escherichia coli	AM16	ESC_JA8870AA_AS	ONT	H7	ONT:H7
56	707971		Switzerland	R_Allen	Escherichia coli		ESC_LA5065AA_AS	O96	H19	O96:H19
57	2015C-4874		United States	EDLB-CDC	Escherichia coli	ShigTyper Wu et al., 2019 AEM 85: e00165-19	ESC_LA5596AA_AS	Gp13	H30	Gp13:H30
58	PNUSAE006256		United States	Centers for Disease Control and Prevention Enteric Diseases Laboratory Branch	Escherichia coli		ESC_MA2257AA_AS	O40	H19	O40:H19
59	98-3306		United States	EDLB-CDC	Escherichia coli		ESC_NA8856AA_AS	O121	H30	O121:H30
60	PNUSAE008471		United States	EDLB-CDC	Escherichia coli		ESC_OA7435AA_AS	O96	H19	O96:H19
61	4d45c040-9f6c-11e6-8f55-3c4a9275d6c8			THE SANGER CENTER	Escherichia coli		ESC_RA9281AA_AS	O121	H30	O121:H30
62	4623	Human	Australia	Western Sydney Local Health District	Escherichia coli	ShigTyper Wu et al., 2019 AEM 85: e00165-19	ESC_WA3713AA_AS	O121	H30	O121:H30
63	1791	Human	Australia	Western Sydney Local Health District	Escherichia coli	ShigTyper Wu et al., 2019 AEM 85: e00165-19	ESC_WA3712AA_AS	O28	H7	Gp2:H7
64	BB2554			Wellcome Sanger Institute	Escherichia coli		ESC_BB2554AA_AS	O143	H26	O143:H26
65	5059STDY7174978			Wellcome Sanger Institute	Escherichia coli		ESC_BB2542AA_AS	O144	H25	O144:H25
66	BB2493AA			Wellcome Sanger Institute	Escherichia coli		ESC_BB2493AA_AS	O112ac	H26	O112ac:H26
67	SANFL18			FDA ORA	Escherichia coli	Wu et al., 2019 AEM 85: e00165-30	ESC_GB6998AA_AS	O143	H26	O143:H26
68	700015	Human		FDA ORA	Escherichia coli	Wu et al., 2019 AEM 85: e00165-19	ESC_GB6995AA_AS	O121	H30	O121:H30
69	SANFL20			FDA ORA	Escherichia coli	Wu et al., 2019 AEM 85: e00165-31	ESC_GB6994AA_AS	ONT	H30	ONT:H30
70	ATM266	Human	United States	U.S. Food and Drug Administration	Escherichia coli	Hazen EIEC References 2016	ESC_HB7778AA_AS	O29	H4	O29:H4
71	4608-58		United States	Food and Drug Administration	Escherichia coli	Hazen EIEC References 2016	ESC_HB7762AA_AS	O143	H26	O143:H26
72	EC10010	Human	United States	U.S. Food and Drug Administration	Escherichia coli	Hazen EIEC References 2016	ESC_HB7763AA_AS	O143	H26	O143:H26
73	EC10032	Human	United States	U.S. Food and Drug Administration	Escherichia coli	Hazen EIEC References 2016	ESC_HB7764AA_AS	O143	H26	O143:H26
74	EC10033	Human	United States	U.S. Food and Drug Administration	Escherichia coli	Hazen EIEC References 2016	ESC_HB7765AA_AS	O143	H26	O143:H26
75	ATM460	Human	United States	U.S. Food and Drug Administration	Escherichia coli	Hazen EIEC References 2016	ESC_HB7766AA_AS	O143	H26	O143:H26
76	ATM461	Human	DR Congo	U.S. Food and Drug Administration	Escherichia coli	Hazen EIEC References 2016	ESC_HB7767AA_AS	O143	H26	O143:H26
77	53638		United States	TIGR	Escherichia coli	Hazen EIEC References 2016	ESC_HB7768AA_AS	Gp13	H30	Gp13:H30
78	ATM456	Human	South Africa	U.S. Food and Drug Administration	Escherichia coli	Hazen EIEC References 2016	ESC_HB7770AA_AS	O121	H30	O121:H30
79	EC10018	Human	United States	U.S. Food and Drug Administration	Escherichia coli	Hazen EIEC References 2016	ESC_HB7771AA_AS	Gp13	H30	Gp13:H30
80	EC10016	Human	United States	U.S. Food and Drug Administration	Escherichia coli	Hazen EIEC References 2016	ESC_HB7772AA_AS	Gp13	H30	Gp13:H30
81	ATM457	Human	Bulgaria	U.S. Food and Drug Administration	Escherichia coli	Hazen EIEC References 2016	ESC_HB7773AA_AS	Gp13	H30	Gp13:H30
82	ATM462	Human	Bolivia	U.S. Food and Drug Administration	Escherichia coli	Hazen EIEC References 2016	ESC_HB7775AA_AS	Gp13	H7	Gp13:H7
83	ATM463	Human	Bulgaria	U.S. Food and Drug Administration	Escherichia coli	Hazen EIEC References 2016	ESC_HB7776AA_AS	Gp13	H7	Gp13:H7
84	ATM465	Human	Jordan	U.S. Food and Drug Administration	Escherichia coli	Hazen EIEC References 2016	ESC_HB7777AA_AS	Gp13	H7	Gp13:H7
85	ATM459	Human	Guam	U.S. Food and Drug Administration	Escherichia coli	Hazen EIEC References 2016	ESC_HB7779AA_AS	O136	H7	O136:H7
86	LT-68	Human	Brazil	Institute for Genome Sciences	Escherichia coli	Hazen EIEC References 2016	ESC_HB7780AA_AS	O144	H25	O144:H25
87	MOD1-EC568	Human		FDA Center for Food Safety and Applied Nutrition	Escherichia coli		ESC_LA5724AA_AS	Gp13	H30	Gp13:H30
88	M4163	Food	United States	Food and Drug Administration	Escherichia coli	Hazen EIEC References 2016	ESC_HB7769AA_AS	Gp13	H30	Gp13:H30
89	1827-70	Human	United States	University of Maryland Institute for Genome Sciences	Escherichia coli	Hazen EIEC References 2016	ESC_HB7781AA_AS	O29	H27	O29:H27
90	80.0275	Livestock	United States	FDA/CFSAN	Escherichia coli		ESC_CB8843AA_AS	O96	H19	O96:H19
91	MOD1-EC1397	Human		FDA Center for Food Safety and Applied Nutrition	Escherichia coli		ESC_LA5776AA_AS	O167	H26	O167:H26
92	28938 PC	Livestock	United Kingdom	The Wellcome Trust Sanger Institute	Escherichia coli	<1989; sheep in English zoo	ESC_CB9582AA_AS	ONT	H48	ONT:H48
93	DMB SH20207	Human	United States	FDA Center for Food Safety and Applied Nutrition	Shigella dysenteriae	was EIEC	ESC_EB5607AA_AS	O38	H26	O38:H26
94	3.452	Poultry	United States	FDA/CFSAN	Escherichia coli		ESC_CB9015AA_AS	O96	H19	O96:H19
95	MHE13	Human	Japan	KYUSHU	Escherichia coli		ESC_QA7884AA_AS	O96	H19	O96:H19
96	AUSMDU00014058	Human	Australia	Microbiological Diagnostic Unit	Escherichia coli		ESC_GB7368AA_AS	O96	H19	O96:H19
97	AUSMDU00014121	Human	Australia	Microbiological Diagnostic Unit	Escherichia coli		ESC_GB7286AA_AS	O96	H19	O96:H19
98	MOD1-EC162		United States	FDA Center for Food Safety and Applied Nutrition	Escherichia coli		ESC_LA5783AA_AS	O152	HNT	O152:HNT
99	H144720458	Human	United Kingdom	Chattaway,PHE,GBRU,UK	Escherichia coli		ESC_GA3262AA_AS	O96	H19	O96:H19
100	H142690009	Human	United Kingdom	Chattaway,PHE,GBRU,UK	Escherichia coli		ESC_GA3263AA_AS	O96	H19	O96:H19
101	H142760004	Human	United Kingdom	Chattaway,PHE,GBRU,UK	Escherichia coli		ESC_GA3268AA_AS	O1	H42	O1:H42
102	H142760002	Human	United Kingdom	Chattaway,PHE,GBRU,UK	Escherichia coli		ESC_GA3269AA_AS	O96	H19	O96:H19
103	H142690012	Human	United Kingdom	ISTITUTO SUPERIORE DI SANITA	Escherichia coli	Cowley et al., 2018	ESC_HA4766AA_AS	O96	H19	O96:H19
104	SI156-1H	Livestock	Japan	KYUSHU	Escherichia coli		ESC_QA8938AA_AS	ONT	H19	ONT:H19
105	14S04944-2	Livestock	Netherlands	UTRECHT UNIVERSITY	Escherichia coli		ESC_VA5678AA_AS	ONT	H19	ONT:H19
106	H152080561	Human	United Kingdom	Chattaway,PHE,GBRU,UK	Escherichia coli		ESC_GA3265AA_AS	O96	H19	O96:H19
107	H152760448	Human	United Kingdom	Chattaway,PHE,GBRU,UK	Escherichia coli		ESC_GA3267AA_AS	O96	H19	O96:H19
108	15S01272-1	Livestock	Netherlands	UTRECHT UNIVERSITY	Escherichia coli		ESC_VA5703AA_AS	ONT	H19	ONT:H19
109	AUSMDU00014346	Human	Australia	Microbiological Diagnostic Unit	Escherichia coli		ESC_GB7343AA_AS	O59	H19	O59:H19
110	AUSMDU00014335	Human	Australia	Microbiological Diagnostic Unit	Escherichia coli		ESC_GB7287AA_AS	O96	H19	O96:H19
111	MH160089	Human	Ireland	NSSLRL	Escherichia coli	ipaH pos	ESC_FB1938AA_AS	Gp13	H7	Gp13:H7
112	MH160099	Human	Ireland	University Hospital Galway	Escherichia coli	ShigTyper Wu et al., 2019 AEM 85: e00165-19	ESC_LA1754AA_AS	O121	H30	O121:H30
113	XH47354J_trimmed			Anne Holmes	Escherichia coli		ESC_UA3381AA_AS	O178	H7	O178:H7
114	2016-17-16-1-S			Norwegian Veterinary Institute	Escherichia coli		ESC_VA1250AA_AS	O105	H7	O105:H7
115	PapRG-05-3	Wild Animal	Gambia	Quadram Institute Biosciences	Escherichia coli		ESC_VA7108AA_AS	O96	H19	O96:H19
116	EC-7	Poultry	Italy	bca_unipd	Escherichia coli	B	ESC_ZA1540AA_AS	O8	H4	O8:H4
117	IBESS810		Netherlands	RIVM - National Institute for Public Health and the Environment	Escherichia coli	travel to Tanzania	ESC_CB2732AA_AS	ONT	H27	ONT:H27
118	IBESS470		Netherlands	RIVM - National Institute for Public Health and the Environment	Escherichia coli		ESC_CB2730AA_AS	O28	H7	Gp2:H7
119	IBESS99		Netherlands	RIVM - National Institute for Public Health and the Environment	Escherichia coli	travel to Myanmar, Singapore	ESC_CB2711AA_AS	O182	H30	O182:H30
120	IBESS13		Netherlands	RIVM - National Institute for Public Health and the Environment	Escherichia coli		ESC_CB2707AA_AS	O96	H19	O96:H19
121	IBESS697		Netherlands	RIVM - National Institute for Public Health and the Environment	Escherichia coli	travel to Cape Verde	ESC_CB2705AA_AS	O28	H7	Gp2:H7
122	IBESS680		Netherlands	RIVM - National Institute for Public Health and the Environment	Escherichia coli		ESC_CB2704AA_AS	O121	H30	O121:H30
123	IBESS670		Netherlands	RIVM - National Institute for Public Health and the Environment	Escherichia coli		ESC_CB2703AA_AS	O143	H26	O143:H26
124	IBESS666		Netherlands	RIVM - National Institute for Public Health and the Environment	Escherichia coli		ESC_CB2702AA_AS	Gp13	H7	Gp13:H7
125	IBESS664		Netherlands	RIVM - National Institute for Public Health and the Environment	Escherichia coli	travel to Netherlands	ESC_CB2701AA_AS	Gp13	H7	Gp13:H7
126	IBESS653		Netherlands	RIVM - National Institute for Public Health and the Environment	Escherichia coli	travel to Indonesia	ESC_CB2700AA_AS	ONT	H30	ONT:H30
127	IBESS629		Netherlands	RIVM - National Institute for Public Health and the Environment	Escherichia coli	travel to Morocco	ESC_CB2694AA_AS	O160	H4	O160:H4
128	IBESS471		Netherlands	RIVM - National Institute for Public Health and the Environment	Escherichia coli		ESC_CB2693AA_AS	O96	H19	O96:H19
129	IBESS453		Netherlands	RIVM - National Institute for Public Health and the Environment	Escherichia coli	travel to India	ESC_CB2692AA_AS	Gp13	H7	Gp13:H7
130	IBESS450		Netherlands	RIVM - National Institute for Public Health and the Environment	Escherichia coli	travel to Cuba	ESC_CB2691AA_AS	O121	H30	O121:H30
131	IBESS423		Netherlands	RIVM - National Institute for Public Health and the Environment	Escherichia coli		ESC_CB2690AA_AS	O96	H19	O96:H19
132	IBESS395		Netherlands	RIVM - National Institute for Public Health and the Environment	Escherichia coli		ESC_CB2688AA_AS	O96	H19	O96:H19
133	IBESS382		Netherlands	RIVM - National Institute for Public Health and the Environment	Escherichia coli		ESC_CB2687AA_AS	O28	H7	Gp2:H7
134	IBESS393		Netherlands	RIVM - National Institute for Public Health and the Environment	Escherichia coli	travel to Peru	ESC_CB2686AA_AS	O28	H7	Gp2:H7
135	IBESS231		Netherlands	RIVM - National Institute for Public Health and the Environment	Escherichia coli		ESC_CB2680AA_AS	ONT	H30	ONT:H30
136	IBESS197		Netherlands	RIVM - National Institute for Public Health and the Environment	Escherichia coli	travel to Indonesia	ESC_CB2677AA_AS	O96	H19	O96:H19
137	IBESS165		Netherlands	RIVM - National Institute for Public Health and the Environment	Escherichia coli		ESC_CB2676AA_AS	Gp13	H30	Gp13:H30
138	IBESS113		Netherlands	RIVM - National Institute for Public Health and the Environment	Escherichia coli	travel to Germany	ESC_CB2675AA_AS	Gp15	H2	Gp15:H2
139	203635	Human	United Kingdom	Public Health England	Escherichia coli		ESC_GB3382AA_AS	O136	H7	O136:H7
140	305283	Human		Public Health England	Escherichia coli		ESC_GB3379AA_AS	O8	H4	O8:H4
141	AUSMDU00014392	Human	Australia	Microbiological Diagnostic Unit	Escherichia coli		ESC_GB7284AA_AS	O96	H19	O96:H19
142	DRX014172		Australia	CIDMPH	Escherichia coli		ESC_OA0757AA_AS	O28	H7	Gp2:H7
143	BMH-17-0031_O174:H19	Food	Canada	Government of Canada	Escherichia coli		ESC_TA4490AA_AS	O174	H19	O174:H19
144	BMH-17-0030_O174:H19	Food	Canada	Government of Canada	Escherichia coli		ESC_TA4489AA_AS	O174	H19	O174:H19
145	19-0562-EIEC-0002		Australia	CIDM, Westmead Hospital	Escherichia coli		ESC_XA4586AA_AS	O121	H30	O121:H30
146	IBESS1062V2		Netherlands	RIVM - National Institute for Public Health and the Environment	Escherichia coli		ESC_CB2739AA_AS	O121	H30	O121:H30
147	IBESS1123		Netherlands	RIVM - National Institute for Public Health and the Environment	Escherichia coli	travel to Cuba	ESC_CB2736AA_AS	Gp13	H30	Gp13:H30
148	IBESS910		Netherlands	RIVM - National Institute for Public Health and the Environment	Escherichia coli	travel to Indonesia	ESC_CB2724AA_AS	O96	H19	O96:H19
149	IBESS907		Netherlands	RIVM - National Institute for Public Health and the Environment	Escherichia coli		ESC_CB2723AA_AS	O96	H19	O96:H19
150	IBESS904		Netherlands	RIVM - National Institute for Public Health and the Environment	Escherichia coli		ESC_CB2722AA_AS	O136	H7	O136:H7
151	IBESS909		Netherlands	RIVM - National Institute for Public Health and the Environment	Escherichia coli	travel to India	ESC_CB2720AA_AS	Gp13	H7	Gp13:H7
152	IBESS891		Netherlands	RIVM - National Institute for Public Health and the Environment	Escherichia coli		ESC_CB2719AA_AS	O136	H7	O136:H7
153	IBESS857		Netherlands	RIVM - National Institute for Public Health and the Environment	Escherichia coli	travel to Indonesia	ESC_CB2718AA_AS	O96	H19	O96:H19
154	IBESS827		Netherlands	RIVM - National Institute for Public Health and the Environment	Escherichia coli	travel to Indonesia	ESC_CB2715AA_AS	O28	H7	Gp2:H7
155	IBESS821		Netherlands	RIVM - National Institute for Public Health and the Environment	Escherichia coli	travel to Netherlands	ESC_CB2714AA_AS	O121	H30	O121:H30
156	IBESS46		Netherlands	RIVM - National Institute for Public Health and the Environment	Escherichia coli		ESC_CB2709AA_AS	Gp13	H7	Gp13:H7
157	IBESS44		Netherlands	RIVM - National Institute for Public Health and the Environment	Escherichia coli	travel to Brasil	ESC_CB2708AA_AS	Gp15	H5	Gp15:H5
158	IBESS45		Netherlands	RIVM - National Institute for Public Health and the Environment	Escherichia coli	travel to India	ESC_CB2706AA_AS	O121	H30	O121:H30
159	IBESS586		Netherlands	RIVM - National Institute for Public Health and the Environment	Escherichia coli		ESC_CB2698AA_AS	O10	H7	O10:H7
160	IBESS580		Netherlands	RIVM - National Institute for Public Health and the Environment	Escherichia coli		ESC_CB2697AA_AS	Gp13	H30	Gp13:H30
161	IBESS321		Netherlands	RIVM - National Institute for Public Health and the Environment	Escherichia coli	travel to Mexico	ESC_CB2682AA_AS	ONT	H30	ONT:H30
162	IBESS1011		Netherlands	RIVM - National Institute for Public Health and the Environment	Escherichia coli	travel to Malawi	ESC_CB2670AA_AS	Gp13	H30	Gp13:H30
163	408203	Human	United Kingdom	Public Health England	Escherichia coli		ESC_GB3452AA_AS	O96	H19	O96:H19
164	393951	Human	United Kingdom	Public Health England	Escherichia coli		ESC_GB3370AA_AS	Gp13	H30	Gp13:H30
165	201711217	Human	France	F.X.Weill, Institut Pasteur	Escherichia coli		ESC_IB4516AA_AS	O96	H19	O96:H19
166	XH64878J8			SERL	Escherichia coli		ESC_UA9534AA_AS	O178	H7	O178:H7
167	19-0562-EIEC-0003		Australia	CIDMPH	Escherichia coli		ESC_XA4585AA_AS	O28	H7	Gp2:H7
168	19-0562-EIEC-0004		Australia	CIDM, Westmead Hospital	Escherichia coli		ESC_XA4590AA_AS	O132	H21	O132:H21
169	E314			Projahn	Escherichia coli		ESC_XA4696AA_AS	ONT	H7	ONT:H7
170	201802840	Human	France	F.X.Weill, Institut Pasteur	Escherichia coli		ESC_JB0798AA_AS	ONT	H7	ONT:H7
171	201805972	Human	France	F.X.Weill, Institut Pasteur	Escherichia coli		ESC_JB0799AA_AS	O121	H30	O121:H30
172	201900470	Human	France	F.X. Weill, Institut Pasteur	Escherichia coli		ESC_XA0398AA_AS	ONT	H30	ONT:H30
173	19-0562-EIEC-0005		Australia	CIDM, Westmead Hospital	Escherichia coli		ESC_XA4587AA_AS	ONT	H30	ONT:H30
174	19-0562-EIEC-0007		Australia	CIDM, Westmead Hospital	Escherichia coli		ESC_XA4589AA_AS	O32	H30	O32:H30
175	19-0562-EIEC-0007R		Australia	CIDMPH	Escherichia coli		ESC_YA6519AA_AS	O96	H19	O96:H19
176	201905154	Human	France	F.X.Weill, Institut Paasteur	Escherichia coli		ESC_FB8405AA_AS	ONT	H30	ONT:H30
177	201904875	Human	France	F.X.Weill, Institut Paasteur	Escherichia coli		ESC_FB8407AA_AS	ONT	H30	ONT:H30
178	201907311	Human	France	F.X.Weill, Institut Paasteur	Escherichia coli		ESC_FB8406AA_AS	ONT	H30	ONT:H30
179	201908119	Human	France	F.X.Weill, Institut Pasteur	Escherichia coli		ESC_GB0429AA_AS	O28	H7	Gp2:H7
180	201908715	Human	France	F.X.Weill, Institut Pasteur	Escherichia coli		ESC_GB0430AA_AS	O132	H21	O132:H21
181	201907818	Human	France	F.X.Weill, Institut Pasteur	Escherichia coli		ESC_IB1676AA_AS	ONT	H7	ONT:H7
182	202000108	Human	France	F.X.Weill, Institut Pasteur	Escherichia coli		ESC_IB3223AA_AS	ONT	H26	ONT:H26
183	Lys120	Environment	Ireland	Fiona Brennan	Escherichia coli		ESC_FB6442AA_AS	O178	H7	O178:H7
184	Lys127	Environment	Ireland	Fiona Brennan	Escherichia coli		ESC_FB6448AA_AS	O178	H7	O178:H7
185	Lys129	Environment	Ireland	Fiona Brennan	Escherichia coli		ESC_FB6449AA_AS	O178	H7	O178:H7
186	Lys137	Environment	Ireland	Fiona Brennan	Escherichia coli		ESC_FB6455AA_AS	O178	H7	O178:H7
187	Lys145	Environment	Ireland	Fiona Brennan	Escherichia coli		ESC_FB6461AA_AS	ONT	H7	ONT:H7
188	Lys152	Environment	Ireland	Fiona Brennan	Escherichia coli		ESC_FB6469AA_AS	O178	H7	O178:H7
189	MOD1-EC6927	Livestock	United States	FDA Center for Food Safety and Applied Nutrition	Escherichia coli		ESC_HA8053AA_AS	O45	H19	O45:H19
190	B143_4	Human	Ecuador	Georgia Institute of Technology	Escherichia coli		ESC_WA8801AA_AS	O28	H7	Gp2:H7
191	204019	Human	United Kingdom	Public Health England	Escherichia coli	ShigTyper Wu et al., 2019 AEM 85: e00165-19	ESC_GA9304AA_AS	Gp13	H30	Gp13:H30
192	203635	Human	United Kingdom	Public Health England	Escherichia coli		ESC_GA9074AA_AS	O136	HNT	O136:HNT
193	336976	Human	United Kingdom	Public Health England	Escherichia coli		ESC_SA2245AA_AS	O132	H21	O132:H21
194	474893	Human	United Kingdom	Public Health England	Escherichia coli		ESC_SA4723AA_AS	O121	H30	O121:H30
195	682220	Human	United Kingdom	Public Health England	Escherichia coli		ESC_WA4598AA_AS	O121	H30	O121:H30
196	152603	Human	United Kingdom	Public Health England	Escherichia coli		ESC_GA9209AA_AS	O121	H30	O121:H30
197	152601	Human	United Kingdom	Public Health England	Escherichia coli	Cowley et al., 2018	ESC_IA1250AA_AS	O121	H30	O121:H30
198	152644	Human	United Kingdom	Public Health England	Escherichia coli		ESC_GA9412AA_AS	O143	H26	O143:H26
199	192850	Human	United Kingdom	Public Health England	Escherichia coli		ESC_GA9231AA_AS	O96	H19	O96:H19
200	152666	Human	United Kingdom	Public Health England	Escherichia coli	Cowley et al., 2018	ESC_IA1227AA_AS	O121	H30	O121:H30
201	B88_3	Human	Ecuador	Georgia Institute of Technology	Escherichia coli		ESC_WA9003AA_AS	O121	H30	O121:H30
202	181106	Human	United Kingdom	Public Health England	Escherichia coli	Cowley et al., 2018	ESC_GA9416AA_AS	Gp13	H7	Gp13:H7
203	182168	Human	United Kingdom	Public Health England	Escherichia coli	Cowley et al., 2018	ESC_GA9385AA_AS	Gp13	H7	Gp13:H7
204	174672	Human	United Kingdom	Public Health England	Escherichia coli		ESC_KA1486AA_AS	ONT	H7	ONT:H7
205	313918	Human	United Kingdom	Public Health England	Escherichia coli		ESC_SA1849AA_AS	O132	H21	O132:H21
206	436012	Human	United Kingdom	Public Health England	Escherichia coli		ESC_SA5793AA_AS	Gp13	H30	Gp13:H30
207	623534	Human	United Kingdom	Public Health England	Escherichia coli		ESC_UA1453AA_AS	O121	H30	O121:H30
208	821042	Human	United Kingdom	Public Health England	Escherichia coli		ESC_FB9441AA_AS	O121	H30	O121:H30
209	826307	Human	United Kingdom	Public Health England	Escherichia coli		ESC_GB1264AA_AS	O132	H21	O132:H21
210	829106	Human	United Kingdom	Public Health England	Escherichia coli		ESC_GB1784AA_AS	O96	H19	O96:H19
211	830289	Human	United Kingdom	Public Health England	Escherichia coli		ESC_GB1841AA_AS	O121	H30	O121:H30
212	152595	Human	United Kingdom	Public Health England	Escherichia coli	Cowley et al., 2018	ESC_IA1231AA_AS	Gp13	H30	Gp13:H30
213	152610	Human	United Kingdom	Public Health England	Escherichia coli	Cowley et al., 2018	ESC_GA8966AA_AS	O121	H30	O121:H30
214	152645	Human	United Kingdom	Public Health England	Escherichia coli		ESC_GA9318AA_AS	O121	H30	O121:H30
215	191923	Human	United Kingdom	Public Health England	Escherichia coli	Cowley et al., 2018	ESC_GA9395AA_AS	O96	H19	O96:H19
216	192852	Human	United Kingdom	Public Health England	Escherichia coli	Cowley et al., 2018	ESC_GA9160AA_AS	O96	H19	O96:H19
217	192851	Human	United Kingdom	Public Health England	Escherichia coli	Cowley et al., 2018	ESC_GA9149AA_AS	O96	H19	O96:H19
218	185863	Human	United Kingdom	Public Health England	Escherichia coli	Cowley et al., 2018	ESC_GA9123AA_AS	Gp13	H7	Gp13:H7
219	320306	Human	United Kingdom	Public Health England	Escherichia coli		ESC_SA3449AA_AS	Gp13	H7	Gp13:H7
220	441439	Human	United Kingdom	Public Health England	Escherichia coli	was Escherichia coli	ESC_SA5701AA_AS	O40	H19	O40:H19
221	850913	Human	United Kingdom	Public Health England	Escherichia coli		ESC_HB5742AA_AS	O96	H19	O96:H19
222	G1705_3	Wild Animal	Gambia	E. Foster-Nyarko	Escherichia coli		ESC_TA8948AA_AS	O96	H19	O96:H19
223	152622	Human	United Kingdom	Public Health England	Escherichia coli	Cowley et al., 2018	ESC_EB8683AA_AS	O28	H7	Gp2:H7
224	OLC1066		Canada	Canadian Food Inspection Agency	Escherichia coli		ESC_PA5922AA_AS	Gp13	H30	Gp13:H30
225	152646	Human	United Kingdom	Public Health England	Escherichia coli	Cowley et al., 2018	ESC_GA9002AA_AS	O121	H30	O121:H30
226	655396	Human	United Kingdom	Public Health England	Escherichia coli		ESC_VA5123AA_AS	O28	H7	Gp2:H7
227	662797	Human	United Kingdom	Public Health England	Escherichia coli		ESC_VA6345AA_AS	O136	H7	O136:H7
228	855576	Human	United Kingdom	Public Health England	Escherichia coli		ESC_HB7209AA_AS	O132	H21	O132:H21
229	862437	Human	United Kingdom	Public Health England	Escherichia coli		ESC_HB7808AA_AS	O110	H30	O110:H30
230	862945	Human	United Kingdom	Public Health England	Escherichia coli		ESC_HB7883AA_AS	O121	H30	O121:H30
231	C25_2	Human	Ecuador	Georgia Institute of Technology	Escherichia coli		ESC_WA8868AA_AS	O132	H7	O132:H7
232	4575	Human	Australia	Western Sydney Local Health District	Escherichia coli	ShigTyper Wu et al., 2019 AEM 85: e00165-19	ESC_WA3715AA_AS	O121	H30	O121:H30
233	218432	Human	United Kingdom	Public Health England	Escherichia coli		ESC_GA8799AA_AS	O96	H19	O96:H19
234	221639	Human	United Kingdom	Public Health England	Escherichia coli		ESC_GA9310AA_AS	O96	H19	O96:H19
235	19-0562-EIEC-0006	Human	Australia	Western Sydney Local Health District	Escherichia coli		ESC_CB8652AA_AS	O96	H19	O96:H19
236	YA00109185	Human	South Africa	Anthony Smith, NICD	Escherichia coli		ESC_FB8661AA_AS	ONT	H7	ONT:H7
237	152650	Human	United Kingdom	Public Health England	Escherichia coli	Cowley et al., 2018	ESC_GA9264AA_AS	O121	H30	O121:H30
238	152652	Human	United Kingdom	Public Health England	Escherichia coli	Cowley et al., 2018	ESC_GA9174AA_AS	O121	H30	O121:H30
239	238759	Human	United Kingdom	Public Health England	Escherichia coli		ESC_GA8797AA_AS	O121	H30	O121:H30
240	236197	Human	United Kingdom	Public Health England	Escherichia coli		ESC_KA3968AA_AS	O121	H30	O121:H30
241	19-0562-EIEC-0001	Human	Australia	Western Sydney Local Health District	Escherichia coli		ESC_CB8650AA_AS	O121	H30	O121:H30
242	707203	Human	United Kingdom	Public Health England	Escherichia coli		ESC_XA6640AA_AS	O121	H30	O121:H30
243	712536	Human	United Kingdom	Public Health England	Escherichia coli		ESC_YA0193AA_AS	O121	H30	O121:H30
244	712430	Human	United Kingdom	Public Health England	Escherichia coli		ESC_XA9699AA_AS	Gp13	H30	Gp13:H30
245	720680	Human	United Kingdom	Public Health England	Escherichia coli		ESC_YA4210AA_AS	O121	H30	O121:H30
246	2106T18074	Human	Denmark	Statens Serum Institut	Escherichia coli		ESC_XB6930AA_AS	O40	H19	O40:H19
247	152606	Human	United Kingdom	Public Health England	Escherichia coli	Cowley et al., 2018	ESC_GA9194AA_AS	O121	H30	O121:H30
248	CFSAN029787	Human	Italy	FDA	Escherichia coli	Hazen EIEC References 2016	ESC_GA4743AA_AS	O96	H19	O96:H19
249	152615	Human	United Kingdom	Public Health England	Escherichia coli	Cowley et al., 2018	ESC_GA9222AA_AS	O121	H30	O121:H30
250	152626	Human	United Kingdom	Public Health England	Escherichia coli	Cowley et al., 2018	ESC_GA8912AA_AS	O121	H30	O121:H30
251	361792	Human	United Kingdom	Public Health England	Escherichia coli		ESC_SA2735AA_AS	O96	H19	O96:H19
252	365361	Human	United Kingdom	Public Health England	Escherichia coli		ESC_SA5903AA_AS	O121	H30	O121:H30
253	529879	Human	United Kingdom	Public Health England	Escherichia coli		ESC_SA1356AA_AS	O121	H30	O121:H30
254	524199	Human	United Kingdom	Public Health England	Escherichia coli		ESC_SA2801AA_AS	O121	H30	O121:H30
255	524200	Human	United Kingdom	Public Health England	Escherichia coli		ESC_SA6914AA_AS	O121	H30	O121:H30
256	18-0562-010	Human	Australia	Western Sydney Local Health District	Escherichia coli		ESC_CB8651AA_AS	O28	H7	Gp2:H7
257	731623	Human	United Kingdom	Public Health England	Escherichia coli		ESC_ZA1897AA_AS	Gp10	H30	Gp10:H30
258	734521	Human	United Kingdom	Public Health England	Escherichia coli		ESC_ZA2086AA_AS	O96	H19	O96:H19
259	730979	Human	United Kingdom	Public Health England	Escherichia coli		ESC_AB7756AA_AS	O121	H30	O121:H30
260	152592	Human	United Kingdom	Public Health England	Escherichia coli	Cowley et al., 2018	ESC_KA4881AA_AS	O121	H30	O121:H30
261	152593	Human	United Kingdom	Public Health England	Escherichia coli	Cowley et al., 2018	ESC_GA9256AA_AS	O121	H30	O121:H30
262	152594	Human	United Kingdom	Public Health England	Escherichia coli	Cowley et al., 2018	ESC_GA9165AA_AS	ONT	HNT	ONT:HNT
263	152596	Human	United Kingdom	Public Health England	Escherichia coli	Cowley et al., 2018	ESC_JA4455AA_AS	O121	H30	O121:H30
264	152607	Human	United Kingdom	Public Health England	Escherichia coli	Cowley et al., 2018	ESC_GA9116AA_AS	O121	H30	O121:H30
265	IHD717_2	Human	Cambodia	University of Oxford	Escherichia coli		ESC_AA9472AA_AS	O45	H19	O45:H19
266	152628	Human	United Kingdom	Public Health England	Escherichia coli	Cowley et al., 2018	ESC_GA9401AA_AS	O121	H30	O121:H30
267	152657	Human	United Kingdom	Public Health England	Escherichia coli	Cowley et al., 2018	ESC_GA8979AA_AS	O121	H30	O121:H30
268	152656	Human	United Kingdom	Public Health England	Escherichia coli	Cowley et al., 2018	ESC_GA9221AA_AS	O136	H7	O136:H7
269	152654	Human	United Kingdom	Public Health England	Escherichia coli	Cowley et al., 2018	ESC_JA4435AA_AS	Gp13	H30	Gp13:H30
270	192853	ND	United Kingdom	Public Health England	Escherichia coli	Cowley et al., 2018	ESC_JA4601AA_AS	O96	H19	O96:H19
271	256088	Human	United Kingdom	Public Health England	Escherichia coli		ESC_JA4803AA_AS	O121	H30	O121:H30
272	255522	Human	United Kingdom	Public Health England	Escherichia coli		ESC_JA3841AA_AS	O121	H30	O121:H30
273	257380	Human	United Kingdom	Public Health England	Escherichia coli		ESC_JA5092AA_AS	O28	H7	Gp2:H7
274	539851	Human	United Kingdom	Public Health England	Escherichia coli		ESC_SA2736AA_AS	Gp13	H30	Gp13:H30
275	539883	Human	United Kingdom	Public Health England	Escherichia coli		ESC_SA4327AA_AS	O121	H30	O121:H30
276	542166	Human	United Kingdom	Public Health England	Escherichia coli		ESC_SA4471AA_AS	O121	H30	O121:H30
277	541285	Human	United Kingdom	Public Health England	Escherichia coli		ESC_SA5276AA_AS	O121	H30	O121:H30
278	535313	Human	United Kingdom	Public Health England	Escherichia coli	was Escherichia coli	ESC_SA6834AA_AS	O40	H19	O40:H19
279	551522	Human	United Kingdom	Public Health England	Escherichia coli		ESC_SA6807AA_AS	O121	H30	O121:H30
280	551524	Human	United Kingdom	Public Health England	Escherichia coli		ESC_SA6947AA_AS	O121	H30	O121:H30
281	738635	Human	United Kingdom	Public Health England	Escherichia coli		ESC_ZA2783AA_AS	O96	H19	O96:H19
282	752168	Human	United Kingdom	Public Health England	Escherichia coli		ESC_AB7738AA_AS	Gp13	H30	Gp13:H30
283	746906	Human	United Kingdom	Public Health England	Escherichia coli		ESC_AB7595AA_AS	O136	H7	O136:H7
284	751541	Human	United Kingdom	Public Health England	Escherichia coli		ESC_AB7536AA_AS	Gp13	H7	Gp13:H7
285	152597	Human	United Kingdom	Public Health England	Escherichia coli	Cowley et al., 2018	ESC_JA4081AA_AS	O121	H30	O121:H30
286	152633	Human	United Kingdom	Public Health England	Escherichia coli		ESC_IA1255AA_AS	Gp13	H30	Gp13:H30
287	152632	Human	United Kingdom	Public Health England	Escherichia coli	Cowley et al., 2018	ESC_JA4458AA_AS	Gp13	H30	Gp13:H30
288	152658	Human	United Kingdom	Public Health England	Escherichia coli	Cowley et al., 2018	ESC_GA8938AA_AS	O28	H7	Gp2:H7
289	152660	Food	United Kingdom	Public Health England	Escherichia coli	Cowley et al., 2018	ESC_JA4692AA_AS	O96	H19	O96:H19
290	152659	Food	United Kingdom	Public Health England	Escherichia coli		ESC_JA3814AA_AS	O96	H19	O96:H19
291	H142690014	Human	United Kingdom	Public Health England	Escherichia coli	Cowley et al., 2018	ESC_RA3361AA_AS	O96	H19	O96:H19
292	H142690013	Human	United Kingdom	Public Health England	Escherichia coli		ESC_RA3315AA_AS	O96	H19	O96:H19
293	LGE0589	Environment	United States	North Dakota State University	Escherichia coli		ESC_WA5250AA_AS	ONT	H19	ONT:H19
294	264143	Human	United Kingdom	Public Health England	Escherichia coli		ESC_JA4735AA_AS	O132	H21	O132:H21
295	262705	Human	United Kingdom	Public Health England	Escherichia coli		ESC_EB9273AA_AS	O28	H7	Gp2:H7
296	382629	Human	United Kingdom	Public Health England	Escherichia coli		ESC_SA1569AA_AS	ONT	H30	ONT:H30
297	385901	Human	United Kingdom	Public Health England	Escherichia coli		ESC_SA2388AA_AS	Gp13	H30	Gp13:H30
298	385759	Human	United Kingdom	Public Health England	Escherichia coli		ESC_SA4232AA_AS	O28	H7	Gp2:H7
299	556791	Human	United Kingdom	Public Health England	Escherichia coli		ESC_SA7338AA_AS	O121	H30	O121:H30
300	556777		United Kingdom	Public Health England	Escherichia coli		ESC_SA9361AA_AS	Gp13	H7	Gp13:H7
301	768852	Human	United Kingdom	Public Health England	Escherichia coli		ESC_CB4447AA_AS	O121	H30	O121:H30
302	152598	Human	United Kingdom	Public Health England	Escherichia coli	Cowley et al., 2018	ESC_JA4469AA_AS	O132	H21	O132:H21
303	152600	Human	United Kingdom	Public Health England	Escherichia coli		ESC_UA5531AA_AS	Gp13	H30	Gp13:H30
304	152599	Human	United Kingdom	Public Health England	Escherichia coli	Cowley et al., 2018	ESC_KA4471AA_AS	Gp13	H30	Gp13:H30
305	152636	Human	United Kingdom	Public Health England	Escherichia coli	Cowley et al., 2018	ESC_GA9161AA_AS	O29	H4	O29:H4
306	152634	Human	United Kingdom	Public Health England	Escherichia coli	Cowley et al., 2018	ESC_GA9145AA_AS	Gp13	H30	Gp13:H30
307	152637	Human	United Kingdom	Public Health England	Escherichia coli		ESC_GA9118AA_AS	O29	H4	O29:H4
308	152635	Human	United Kingdom	Public Health England	Escherichia coli		ESC_JA4715AA_AS	Gp13	H30	Gp13:H30
309	152661	Human	United Kingdom	Public Health England	Escherichia coli		ESC_LB2199AA_AS	O96	H19	O96:H19
310	152662	Human	United Kingdom	Public Health England	Escherichia coli	Cowley et al., 2018	ESC_JA5107AA_AS	O96	H19	O96:H19
311	H14276000501	Human	United Kingdom	Public Health England	Escherichia coli	Cowley et al., 2018	ESC_RA3307AA_AS	O96	H19	O96:H19
312	H14276000301	Human	United Kingdom	Public Health England	Escherichia coli	Cowley et al., 2018	ESC_RA3352AA_AS	O96	H19	O96:H19
313	133221	Human	United Kingdom	Public Health England	Escherichia coli	Cowley et al., 2018	ESC_GA8914AA_AS	O121	H30	O121:H30
314	192854	Human	United Kingdom	Public Health England	Escherichia coli	Cowley et al., 2018	ESC_GA9239AA_AS	O96	H19	O96:H19
315	283109	Human	United Kingdom	Public Health England	Escherichia coli		ESC_SA4205AA_AS	Gp13	H7	Gp13:H7
316	392847	Human	United Kingdom	Public Health England	Escherichia coli		ESC_SA4018AA_AS	O121	H30	O121:H30
317	569971	Human	United Kingdom	Public Health England	Escherichia coli		ESC_SA9868AA_AS	O121	H30	O121:H30
318	569970	Human	United Kingdom	Public Health England	Escherichia coli		ESC_SA9864AA_AS	O121	H30	O121:H30
319	572496	Human	United Kingdom	Public Health England	Escherichia coli		ESC_TA0109AA_AS	O96	H19	O96:H19
320	152617	Human	United Kingdom	Public Health England	Escherichia coli		ESC_GA9075AA_AS	O173	H7	O173:H7
321	152616	Human	United Kingdom	Public Health England	Escherichia coli	Cowley et al., 2018	ESC_JA4372AA_AS	O96	H19	O96:H19
322	291808	Human	United Kingdom	Public Health England	Escherichia coli	Cowley et al., 2018	ESC_JA4462AA_AS	O96	H19	O96:H19
323	291809	Human	United Kingdom	Public Health England	Escherichia coli	Cowley et al., 2018	ESC_JA7876AA_AS	O96	H19	O96:H19
324	290818	Human	United Kingdom	Public Health England	Escherichia coli	Cowley et al., 2018	ESC_RA3287AA_AS	O96	H19	O96:H19
325	290816	Human	United Kingdom	Public Health England	Escherichia coli	Cowley et al., 2018	ESC_RA3354AA_AS	O96	H19	O96:H19
326	290815	Human	United Kingdom	Public Health England	Escherichia coli	Cowley et al., 2018	ESC_RA3332AA_AS	O96	H19	O96:H19
327	290784	Human	United Kingdom	Public Health England	Escherichia coli	Cowley et al., 2018	ESC_RA3305AA_AS	O96	H19	O96:H19
328	290783	Human	United Kingdom	Public Health England	Escherichia coli	Cowley et al., 2018	ESC_RA3353AA_AS	O96	H19	O96:H19
329	290817	Human	United Kingdom	Public Health England	Escherichia coli	Cowley et al., 2018	ESC_RA3342AA_AS	O96	H19	O96:H19
330	411448	Human	United Kingdom	Public Health England	Escherichia coli		ESC_SA2658AA_AS	O136	H7	O136:H7
331	412057	Human	United Kingdom	Public Health England	Escherichia coli		ESC_SA3291AA_AS	O121	H30	O121:H30
332	591133	Human	United Kingdom	Public Health England	Escherichia coli		ESC_TA7079AA_AS	O96	H19	O96:H19
333	587808	Human	United Kingdom	Public Health England	Escherichia coli		ESC_TA7444AA_AS	O121	H30	O121:H30
334	586778	Human	United Kingdom	Public Health England	Escherichia coli		ESC_TA8071AA_AS	O96	H19	O96:H19
335	600740	Human	United Kingdom	Public Health England	Escherichia coli		ESC_TA7884AA_AS	Gp13	H7	Gp13:H7
336	592615	Human	United Kingdom	Public Health England	Escherichia coli		ESC_TA8403AA_AS	Gp13	H30	Gp13:H30
337	790548	Human	United Kingdom	Public Health England	Escherichia coli		ESC_DB2689AA_AS	O121	H30	O121:H30
338	CFS3387	Livestock	Germany	UCD-CFS	Escherichia coli		ESC_ZA6508AA_AS	O174	H19	O174:H19
339	152642	Human	United Kingdom	Public Health England	Escherichia coli	Cowley et al., 2018	ESC_JA4450AA_AS	O96	H19	O96:H19
340	152643	Human	United Kingdom	Public Health England	Escherichia coli	Cowley et al., 2018	ESC_JA4446AA_AS	O121	H30	O121:H30
341	152641	Human	United Kingdom	Public Health England	Escherichia coli	Cowley et al., 2018	ESC_KA0236AA_AS	Gp13	H30	Gp13:H30
342	152665	Human	United Kingdom	Public Health England	Escherichia coli	Cowley et al., 2018	ESC_GA9117AA_AS	Gp13	H7	Gp13:H7
343	B84_3	Human	Ecuador	Georgia Institute of Technology	Escherichia coli		ESC_WA9004AA_AS	O28	H7	Gp2:H7
344	Q128	Human	Ecuador	Georgia Institute of Technology	Escherichia coli		ESC_WA8960AA_AS	Gp13	H7	Gp13:H7
345	Q108	Human	Ecuador	Georgia Institute of Technology	Escherichia coli		ESC_WA8937AA_AS	O132	H7	O132:H7
346	Q279_1	Human	Ecuador	Georgia Institute of Technology	Escherichia coli		ESC_WA8888AA_AS	O132	H7	O132:H7
347	4572	Human	Australia	Western Sydney Local Health District	Escherichia coli	ShigTyper Wu et al., 2019 AEM 85: e00165-19	ESC_WA3714AA_AS	O121	H30	O121:H30
348	166272	Human	United Kingdom	Public Health England	Escherichia coli	Cowley et al., 2018	ESC_GA8923AA_AS	O121	H30	O121:H30
349	155824	Human	United Kingdom	Public Health England	Escherichia coli	Cowley et al., 2018	ESC_GA9408AA_AS	O121	H30	O121:H30
350	166366	Human	United Kingdom	Public Health England	Escherichia coli		ESC_GA9214AA_AS	O121	H30	O121:H30
351	304562	Human	United Kingdom	Public Health England	Escherichia coli		ESC_JA4495AA_AS	Gp13	H30	Gp13:H30
352	296199	Human	United Kingdom	Public Health England	Escherichia coli		ESC_EB8937AA_AS	O28	H7	Gp2:H7
353	304250	Human	United Kingdom	Public Health England	Escherichia coli		ESC_JA3846AA_AS	O8	H4	O8:H4
354	305165	Human	United Kingdom	Public Health England	Escherichia coli		ESC_SA1959AA_AS	Gp13	H30	Gp13:H30
355	304252	Human	United Kingdom	Public Health England	Escherichia coli		ESC_SA3764AA_AS	O8	H4	O8:H4
356	TMP024261	Wild Animal	Kenya	University of Edinburgh	Escherichia coli		ESC_ZA6138AA_AS	O96	H19	O96:H19
357	617615	Human	United Kingdom	Public Health England	Escherichia coli		ESC_UA0566AA_AS	O121	H30	O121:H30
358	812153	Human	United Kingdom	Public Health England	Escherichia coli		ESC_FB7467AA_AS	O121	H30	O121:H30
359	806330	Human	United Kingdom	Public Health England	Escherichia coli		ESC_FB7446AA_AS	O121	H30	O121:H30
360	814909	Human	United Kingdom	Public Health England	Escherichia coli		ESC_FB7626AA_AS	Gp13	H30	Gp13:H30
Data downloaded from EnteroBase (http://enterobase.warwick.ac.uk)
