# Supplementary material for: Molecular serotyping of diarrheagenic Escherichia coli with a MeltArray assay reveals distinct correlation between serotype and pathotype
Source: Gut Microbes. 2024 Sep 18;16(1):2401944. doi: 10.1080/19490976.2024.2401944 (PMC11529414; doi:10.1080/19490976.2024.2401944)
Supplement: Supplemental Material [file KGMI_A_2401944_SM7198.zip › Table_S8.xlsx]

## Sheet: Data file S8
Table S8. Primers and probes of MeltArray EST (including Table S8-1 ~ Table S8-5)
Table S8-1. Primers and probes used in the Rxn 1 for diarrheagenic pathotype identification
Virulence genes	Associateddiarrheagenic pathotype		Oligo name	Sequence (5'-3')	Concentration used in the assay
stx2	STEC		stx2-F	Tag-TGTCTGAAACTGCTCCTGT	80 nM
			stx2-R	Tag-CTGTCGCCAGTTATCTGACA	80 nM
			stx2-MP	GACTGATACTGAATCAGCAATGTGCTTCCGGAGTATCGGGGA-C7NH2	400 nM
lt	ETEC		lt-F	Tag-CAAGATACTATCATATACGGAATCG	40 nM
			lt-R	Tag-CTTCATCCTTTCAATGGCTTT	40 nM
			lt-MP	CACAGCCTCGTCAGGTCGAAGTCCCGGGCAGTC-C7NH2	400 nM
aggR	EAEC		aggR-F	Tag-GTATACACAAAAGAAGGAAGC	40 nM
			aggR-R	Tag-ATGAACTCATATTTCTTGAGAGAG	40 nM
			aggR-MP	CCCACCTCCGACGATACATTAAGACGCCTAAAGGATGCCCT-C7NH2	400 nM
eae	EPEC		eae-F	Tag-ATTCCTCTGGTGACGATG	80 nM
			eae-R	Tag-TCCAGACCGTATTTGCTCTTA	80 nM
			eae-MP	GTCTATCTTTTATCAGCAAATTGAGCCACAGTATGTTAACGAGTT-C7NH2	400 nM
stp	ETEC		stp-F	Tag-GTTTTATCCTTTTCTTGTTCGT	40 nM
			stp-R	Tag-CATCTGCCACTGAAATACA	40 nM
			stp-MP	CTCTCTCTGGTCCAGTGCAGGATGGTAGGATGACTAGG-C7NH2	200 nM
sth	ETEC		sth-F	Tag-TGAAAGCATGAATAGTAGCAAT	80 nM
			sth-R	Tag-ACTGTTTAGTTCCCTTTATATTATTA	80 nM
			sth-MP	GCCGTGTCCCTGTGTTGTAATCCTGCTTGTACCGGGT-C7NH2	400 nM
bfpB	EPEC		bfpB-F	Tag-GACACCTCATTGCTGAAGTCG	40 nM
			bfpB-R	Tag-ACTTCATCAAATCCCAGAGG	40 nM
			bfpB-MP	AGCCGTCCGAGCAGTGATATGGTAAGCAAAACAGACAGT-C7NH2	400 nM
stx1	STEC		stx1-F	Tag-CTCAGTGGGCGTTCTTATG	40 nM
			stx1-R	Tag-ATTCTGGCAACTCGCGAT	40 nM
			stx1-MP	CCTCTCACACTGATCTTACATTGAACTGGGGAAGGTTGAGTAGCGT-C7NH2	400 nM
ipaH	EIEC		ipaH-F	Tag-GCGTTTCTATGGCGTGT	40 nM
			ipaH-R	Tag-CATTCTCCAGCATCTCATACT	40 nM
			ipaH-MP	TCACACCTCTCAGCTTCCGTACGCTTCAGTACAGCATG-C7NH2	100 nM
astA	EAEC		astA-F	Tag-TGCCATCAACACAGTATATCCG	40 nM
			astA-R	Tag-GACGGCTTTGTAGTCCTTCCA	40 nM
			astA-MP	GTCCACACTGTCATCGTGCATATGGTGCGCAACAGCCTGCG-C7NH2	400 nM
escV	EPEC		escV-F	Tag-GGCTCTCTTCTTCTTTATGGCT	40 nM
			escV-R	Tag-CAACAAAGTTACCGAAGGAG	40 nM
			escV-MP	CATCGTTGAGTTTCTGCTGCATCACGATGCGGGTGA-C7NH2	200 nM
pic	EAEC		pic-F	Tag-AGCCCTCAAGAAGACTGC	40 nM
			pic-R	Tag-GAACGGTCTTTTCAGCGA	40 nM
			pic-MP	ACTTCCACATCGGCATGAATATCACCGGAAGCATGTGCTC-C7NH2	400 nM
Internal control of E.coli		yccT	yccT-F	Tag-TACAGCCGTTCTTCACTATTG	40 nM
			yccT-R	Tag-TCATTATTTCCTCCAGACTGTTTA	40 nM
			yccT-MP	CCTGGTGAGCTTATGTTTGCCGGTATCCGTTTTTGCCACCA-C7NH2	200 nM
Universal primer			Tag	GCAAGCCCTCACGTAGCGAA	800 nM
Universal molecular beacon reporters			UP1	FAM-AAGCCCAAAAAAGAGAACAGTATCAGTCACACGGGGCTT-BHQ1	40 nM
			UP2	FAM-GCGCGCCAGCGGACGAGGCTGTGCACCGGTCGGAGGTGGGGGCGCGC-BHQ1	40 nM
			UP1-HEX	HEX-ATCGCCATAAAAGATAGACCAGAGAGAGTCAGAGCGGCGAT-BHQ1	40 nM
			UP2-HEX	HEX-CGCGCGACTGGGCAGGGACACGGCTCGTCTCGGACGGCTGCGCGCG-BHQ1	80 nM
			UP3	ROX-CGAGCAAAAAGAAGTGTGAGAGGTGTGATGAGCTCG-BHQ2	40 nM
			UP4	ROX-CGGCGGAGTGGGCACGGAGAGCGCTGGACAGTGTGGACCCACGTCTCGCAGCAGGCCGCCG-BHQ2	40 nM
			UP5	Cy5-GCTGCAAAAAACTCAACGaTGTGGAAGTCAGCAGC-BHQ2	40 nM
			UP6	Cy5-CCGGCGGGGAGGGACCGTCGTGGCAGGAGGAGCAGCTCACCAGGCCGCCGG-BHQ2	40 nM
The underlined letters indicate the LNA bases.
The bold letters indicate the mediator primer sequences.
Table S8-2. Primers and probes used in the Rxn 2 for E. coli O-genotyping
O-genotype	Associated O group	Target gene	Oligo name	Sequence (5'-3')	Concentration used in the assay
O115	O115	wzy	O115-F	Tag-AGAACTTATTTTCCCAGACGA	40 nM
			O115-R	Tag-GCAACACTAAACGCCTCTT	40 nM
			O115-MP	ACTGTCTATTCTAGCCGCCGACAATTGTTCCCGTTATAGCTA-C7NH2	400 nM
Gp6	O46*, O34	wzy	Gp6-F	Tag-AAAATCTCTGCAATTTTTGACTGT	80 nM
			Gp6-R	Tag-GGAAATATGGGACAGGCCAT	80 nM
			Gp6-MP	GACTGTCTATTCGGCTTCGGTTTTTTAGCATGTACACTGTCTAAAACG-C7NH2	400 nM
O113	O113	wzx	O113-F	Tag-AGAATGGATGGGGGGTATG	40 nM
			O113-R	Tag-ATTCGCAGGAAGTAAGGTCA	40 nM
			O113-MP	CTGACTGTCTATGCAATCATCAACTTCACACTAAATGCAGCT-C7NH2	200 nM
O125	O125	wzy	O125-F	Tag-TGATTAGGCCTCACGGTAT	40 nM
			O125-R	Tag-TCCAAAAATAAGCAATAACCACA	40 nM
			O125-MP	CTCTCTGACTGCCTAGAGTTAATTAATTCGGTAAGTCAAAGTGGATGGT-C7NH2	80 nM
O142	O142	wzy	O142-F	Tag-TCCAGTCTTGATAGCGATGT	80 nM
			O142-R	Tag-TAAGCCTCCCGTCAACTC	80 nM
			O142-MP	TGCCACGACGGCCAATACAAAATAGAATAGACCATAGCCATAATGCGT-C7NH2	400 nM
O104	O104	wzx	O104-F	Tag-GGTTTGATAAATCCTGTAAAGAGC	60 nM
			O104-R	Tag-CGCCCTAGAAACCTGACT	60 nM
			O104-MP	TCGGTACTCTCGCGACAATAAAACCTGCGATATCTGCTTTGACC-C7NH2	400 nM
O45	O45	wzy	O45-F	Tag-TACGATTTCACAAGCTTCCA	40 nM
			O45-R	Tag-AGCCACTGAATATTGCACATT	40 nM
			O45-MP	GTCTCGGTACCGCGATCCCAAGATCGGGCATTAGCT-C7NH2	160 nM
O158	O158	wzy	O158-F	Tag-AGTTTAGCACTACACCTGATG	40 nM
			O158-R	Tag-GCATTTCCTGTTATAAATCCATCT	40 nM
			O158-MP	GCTGCTCAGTCCAACTTCATGGCTTGCAACCACTATTCCGA-C7NH2	200 nM
O149	O149	wzy	O149-F	Tag-TTCTTGATAGCTGTAACCATTTC	40 nM
			O149-R	Tag-CTCATCTGCATACGGCAA	40 nM
			O149-MP	TGACAGTGCTGCTAGTATTGTTGTAGGTGTGTTTTTGTTGTTTGCGA-C7NH2	400 nM
O12	O12	wzy	O12-F	Tag-TAGGTGTTGATTGGGTTGAA	60 nM
			O12-R	Tag-GTTGTAGTCAGAACAGGTAATC	60 nM
			O12-MP	CCTGGGACCTGCAAACTATTTAGGGGCTAGTTTTTGGGGGT-C7NH2	400 nM
Gp1	O20*, O137	wzy	Gp1-F	Tag-TAGGAACGAAGACAGGCAT	40 nM
			Gp1-R	Tag-GCATAGATAACCAAGGCACA	40 nM
			Gp1-MP	GTGCTGGCTGACCTTTACTGATGGAGGGTAAAAAAGCAAAAATACGAGT-C7NH2	400 nM
O136	O136	wzy	O136-F	Tag-TTATGGGATTGGTTTAGGCG	40 nM
			O136-R	Tag-AAACAAGCAACGGTGTAAAA	40 nM
			O136-MP	ACTCTGATCTGTGTCATTTTGGGGGCGGGCGATTAAACAG-C7NH2	400 nM
O112ac	O112ac	wzx	O112ac-F	Tag-TCTAATGGCTGGGCAATGA	80 nM
			O112ac-R	Tag-CCTATAGCCACTACAGAAACAGA	80 nM
			O112ac-MP	TCACTCTGATCTCATTTTGGGTGTGTATCAATCAGGGGG-C7NH2	400 nM
O109	O109	wzy	O109-F	Tag-TCATCATTGTCAGCAGGGA	80 nM
			O109-R	Tag-CTATCGCAGAGAAAAGTGGT	80 nM
			O109-MP	CCTCACTCTGATTGAGACAGTCCCATAAATGAGTATTAACAACACAGC-C7NH2	400 nM
O114	O114	wzy	O114-F	Tag-TTTGCTTCGCTGTCAAATGTA	40 nM
			O114-R	Tag-AGCACAAGCACTAACAAGCATA	40 nM
			O114-MP	GTCTCCTCACTGTCAGTTTATTATCCTGAGATGCTTAAATTAGGTGGA-C7NH2	200 nM
O152	O152	wzy	O152-F	Tag-TCTTTGGATACCTGCAGCA	40 nM
			O152-R	Tag-ACGAAGGCAGATAAAAGGTAC	40 nM
			O152-MP	GCTGTCTCCTAGGCGCTGATTACTTCCGATATTTAAGTATGGTTGA-C7NH2	200 nM
O139	O139	wzy	O139-F	Tag-CGACACCTGATATGCCTCT	40 nM
			O139-R	Tag-TAAGCACAGAAGAGGACAAAT	40 nM
			O139-MP	CTCACCTGTGGTCGTACCATAACAAACAACATGATAATATTGTCGTCGTGT-C7NH2	600 nM
O167	O167	wzy	O167-F	Tag-GCACTAAGCTTTGTAGTTTATACGT	80 nM
			O167-R	Tag-TAGAGACAAAAAGGAACTAATGCT	80 nM
			O167-MP	GTGCTCACCTGTGGCAATTACAATCCTTGCTAGCACGACAACA-C7NH2	160 nM
O23	O23	wzy	O23-F	Tag-TGCCTGTCTGTTTTTGATTCT	40 nM
			O23-R	Tag-GCTGCTCCAGATAGAGAGTTATA	40 nM
			O23-MP	CCTGCCGTGCTCGAGCCAATTGTAAAAAGAAAACCTGCCTTCTCGG-C7NH2	200 nM
O146	O146	wzx	O146-F	Tag-CGAGATGTTGGGAGTATGGT	60 nM
			O146-R	Tag-ATAACATCGCATAAAGTGAAGA	60 nM
			O146-MP	CCCTCCTGCCTGAGCTGCATAAAATGGAGAAGTTATTACAGTAACGACGA-C7NH2	600 nM
O121	O121	wzy	O121-F	Tag-AGCTCAGCTTTTATCTTGTTCA	40 nM
			O121-R	Tag-ACATAGGCTCCCAACCAT	40 nM
			O121-MP	GTCTATCTTTTATCATACCTTAATATATAAAGCCATCCAACCACGCCCGT-C7NH2	400 nM
O9	O9	wzt	O9-F	Tag-GCGATGTTCGGGTCTTTA	80 nM
			O9-R	Tag-CCCCAGAAATCCATGCTC	80 nM
			O9-MP	GGTCTATCTTTTACAGACGTTACGACTCCATTATTTTACATGTGACCA-C7NH2	400 nM
O145	O145	wzy	O145-F	Tag-GACAGGAGTTATTGTAGGCA	40 nM
			O145-R	Tag-CGCTGAATAAGCACCACT	40 nM
			O145-MP	TCTGGTCTATCTCCCATCAGTGGCAGCCCAATATGAAACC-C7NH2	160 nM
O55	O55	wzx	O55-F	Tag-ACGTCTAATTATTAGCGGAACTT	40 nM
			O55-R	Tag-CAAAAGCACCACGCTATCT	40 nM
			O55-MP	TCTCTGGTCTATGTGATAATTGGCAGCTTTCCTGGCGG-C7NH2	200 nM
Gp9	O17, O44*, O73, O77, O106	wzy	Gp9-F	Tag-TCGTATTTCCGTGAAGGGTA	40 nM
			Gp9-R	Tag-CACAGCGGGATGAAGTT	40 nM
			Gp9-MP	CTCTCTCTGGCATATCAAACAAATTCTGCATCCCCCCAAG-C7NH2	160 nM
O63	O63	wzy	O63-F	Tag-GTGCTTTTTTAGGTATGGGAGT	80 nM
			O63-R	Tag-ACTAGGTTTGAGAATTACAGCCA	80 nM
			O63-MP	TGACTCTCTCTCAAGAGGCAATGTCTTTATGACAATAGTTACGTGCTCA-C7NH2	400 nM
Gp12	O18ab, O18ac	wzx	O18-F	Tag-AGTATTCAATCCCGAGGTCAT	40 nM
			O18-R	Tag-ATACTTACCGTCCAAAAGACTT	40 nM
			O18-MP	CTCTGACTCTCCAACAACCCCATGTGCTTTTATGAGGT-C7NH2	200 nM
O128	O128	wzx	O128-F	Tag-CGATCGTCTTGTTCAGGTT	60 nM
			O128-R	Tag-GAATGCAATGGGCAATTAAC	60 nM
			O128-MP	CGTGTCCCTGGAGGCCAATTGTGCAACCCCAATAGC-C7NH2	200 nM
O161	O161	wzx	O161-F	Tag-CCTTTACCAGCTCCCTCAT	40 nM
			O161-R	Tag-GAAGAGCATTGGAGAATGATGA	40 nM
			O161-MP	GCCGTGTCCCTGGCGGATATTCGGTTGCAGTTCAAATATCTCT-C7NH2	200 nM
O119	O119	wzx	O119-F	Tag-GCTGATGCTATTGACGGA	40 nM
			O119-R	Tag-AAAGCAGGTAAAACTGTGACA	40 nM
			O119-MP	ACGAGCCGTGTCAGGAAAGCAGATTGCCCCAGTATTGCAGA-C7NH2	400 nM
O153	O153	wzy	O153-F	Tag-CGATTTTAGAGCACAGTTGAATG	40 nM
			O153-R	Tag-ACTCTTCTCGATTCCGACA	40 nM
			O153-MP	CCGAGACGAGCAATCAGGCCGCTATCTATATATACCCCACCCA-C7NH2	200 nM
O103	O103	wzx	O103-F	Tag-GGGCTTGTATTGTTGTACCG	40 nM
			O103-R	Tag-CGCAGAAAATCCCCGATA	40 nM
			O103-MP	AGCCGTCCGAGCTCCCGAGCACGTATAAAGTCAGCC-C7NH2	160 nM
O160	O160	wzx	O160-F	Tag-TCTGTAGTTGCGAGTGTGA	40 nM
			O160-R	Tag-AGACAAGAGGCACAATCAAA	40 nM
			O160-MP	CACACTTCTTTTGATGCCGGAAAAAACTGTAACCTTTTCAAGCC-C7NH2	300 nM
O148	O148	wzy	O148-F	Tag-TTTGTATTTGGACTGTTCGCT	40 nM
			O148-R	Tag-GCAAGCCCTCACGTAGCGAAACCAGTGTTGATCCAAGG	40 nM
			O148-MP	CTCACACTTCTGCCAATCCCGAGAAAAGATAAACCCTTAACGT-C7NH2	300 nM
O27	O27	wzx	O27-F	Tag-ATCTACTTTTGGAAGCGAACA	40 nM
			O27-R	Tag-TGCGACGCCAAATGTAAA	40 nM
			O27-MP	CCTCTCACACTCAGAACTAACCCATAAATAGCACAGGATCCCG-C7NH2	200 nM
O159	O159	wzx	O159-F	Tag-GTAACGCTCGTCACATCG	40 nM
			O159-R	Tag-ACCAAACTTCGAAAAAAAACCTAG	40 nM
			O159-MP	CACCTCTCACACCATGCAAACATTCTCAATATTTTCCACGCTACCG-C7NH2	160 nM
O6	O6	wzy	O6-F	Tag-TGTGCGTTTCATATACAGTTCAG	40 nM
			O6-R	Tag-AAATCATTGTAATCAGCAGACG	40 nM
			O6-MP	TCACACCTCTTATAGCTTCACTACGACTACCCTTCAAGGTGCT-C7NH2	200 nM
Gp15	O89, O101*, O162	wzt	Gp15-F	Tag-ATGTCTCATTTGATTGACTT	40 nM
			Gp15-R	Tag-ACCGTAACTGTGCTGCTTTCT	40 nM
			Gp15-MP	GCTCTCCGTGACGCTAAAAGTAGATCGTTTAAATCGCAGGTGG-C7NH2	400 nM
O15	O15	wzx	O15-F	Tag-GCTATTTCTCTTGTCCCACTAT	40 nM
			O15-R	Tag-GCCAATTACCTACTGCCAT	40 nM
			O15-MP	GCGCTCTCCGTGTTAGAGTCATTGGTGTATCGAATTTTGGTGATCTGAGT-C7NH2	200 nM
Gp13	O124*, O164	wzx	Gp13-F	Tag-TTTACATTCGTAGTCACCGC	40 nM
			Gp13-R	Tag-ACTGCAACCAAATATAACACACT	40 nM
			Gp13-MP	CCAGCGCTCTCAGTATGTCTTCTTTTGGCAAGGGGGGTGAT-C7NH2	200 nM
O144	O144	wzx	O144-F	Tag-TCTGAGGATATGGTTTCGTTC	40 nM
			O144-R	Tag-AAAACCAACTGTGGCTCAT	40 nM
			O144-MP	ACTGTCCAGCGCTGTGGGTGTTATATTGTTGTTGAATCTTCCTTTATCCT-C7NH2	200 nM
O11	O11	wzy	O11-F	Tag-ATGTTGTATTCATCCCAGCG	40 nM
			O11-R	Tag-GACTCTTGCCTCGTCATTT	40 nM
			O11-MP	CCACACTGTCCCTAAGCTTTCCAATAATGGCCTAATCAATTGAAATAGCA-C7NH2	400 nM
O25	O25	wzy	O25-F	Tag-GGGGGGTACTATTGCTCT	40 nM
			O25-R	Tag-ACAAGCACTGATAAGTTCGTAG	40 nM
			O25-MP	GTCCACACTGTGCCTACTAACATCGTTAAGTTCTGGATACCTAACGC-C7NH2	200 nM
O10	O10	wzy	O10-F	Tag-GTTGATTTTCCTCGCATCTACA	40 nM
			O10-R	Tag-TGACAGGAACAAAATCAGCA	40 nM
			O10-MP	GTGGGTCCACACTGACCTTATTTGGGGCATGTTGTTGTTATTATGCAG-C7NH2	160 nM
Gp4	O90, O127*	wzy	Gp4-F	Tag-TTCGGTTCACCTGTTGTT	60 nM
			Gp4-R	Tag-AACCCAACCAAATAGGCAT	60 nM
			Gp4-MP	TCGTTGAGTTTTCATTCCAGCGTCACCAATTAGCTTGGAGT-C7NH2	200 nM
O166	O166	wzy	O166-F	Tag-TCAGGATGAGATGATGGGAA	40 nM
			O166-R	Tag-CCCTGATACAATTCCAGTTGATA	40 nM
			O166-MP	CATCGTTGAGTGCTGTAAGGAATAACAACTGCATTCTCATCATTATTGGA-C7NH2	100 nM
O78	O78	wzx	O78-F	Tag-TGGTGTTGATGTTATCCCTCT	20 nM
			O78-R	Tag-ACATCAAACCCTCAGCATTGTA	20 nM
			O78-MP	CACATCGTTGAGTGGCATTGTTAGGTATTCCTGTTGCGGAGT-C7NH2	200 nM
O91	O91	wzx	O91-F	Tag-GATAAGGGGAAAACCTCTGA	40 nM
			O91-R	Tag-ATATTCCTGAGAACAACAGTGAG	40 nM
			O91-MP	TTCCACATCGTTGCGACGCTATTTTTGTTTGTTGCAAACTCCA-C7NH2	160 nM
Gp2	O28ac*, O42	wzy	Gp2-F	Tag-CCATTACCGATTATCCAGTGT	20 nM
			Gp2-R	Tag-ATGATTGACCATCCCAGG	20 nM
			Gp2-MP	TGACTTCCACAGCAACATAGTTTGCATAAGCGGGAAAACTTAGCA-C7NH2	100 nM
O86	O86	wzy	O86-F	Tag-GTAACGACCATTTCTTCACTGA	80 nM
			O86-R	Tag-CTTCCAATGATCCACCCAA	80 nM
			O86-MP	CCACGACGGTCCTCCTTCTTTAAAATAAACACCACGAGCGATGTCA-C7NH2	200 nM
O111	O111	wzx	O111-F	Tag-GTCAATCCAATTTGCATCTTCAT	40 nM
			O111-R	Tag-TAGGAAATTTGACGTAAAGCATT	40 nM
			O111-MP	CTCCTCCTGCCAATCCATGCGGAACATCCTCCACATATTAACTGAG-C7NH2	160 nM
O157	O157	rfbE	O157-F	Tag-ATATGTGGGAACATTTGGAG	20 nM
			O157-R	Tag-CCTATAACGTCATGCCAAT	20 nM
			O157-MP	CACCTCCGACCACTTTATGACCGTTGTTTACATTTTAAAGGCCAAGGA-C7NH2	80 nM
O29	O29	wzy	O29-F	Tag-TCGTTGGTTTAGTTTTGGCA	40 nM
			O29-R	Tag-GTCAAGCCTGGTGCTAAT	40 nM
			O29-MP	CTGTTCTCTTTTGGTATAGTCAGGATGATTATGCTGGATCAGTACTTACGT-C7NH2	400 nM
O180	O180	wzy	O180-F	Tag-ATACGGGTTGAAAACTCGC	40 nM
			O180-R	Tag-TGTTACAGTGTAGAGCGACAT	40 nM
			O180-MP	ATACTGTTCTCTTGAGCAATTAACGCCTTTGTTATCTTTGGTTGTATACG-C7NH2	480 nM
O26	O26	wzx	O26-F	Tag-ATGCACAGGTTATCATCTGT	80 nM
			O26-R	Tag-TTCTCCAACTTTGTATGGTTCTA	80 nM
			O26-MP	GATACTGTTCTCAACAGGCGAAGCAAGAGTGCCAAGA-C7NH2	200 nM
O169	O169	wzx	O169-F	Tag-GCCGGTTCAACAATCGTA	40 nM
			O169-R	Tag-TCCGAAAAAATACTTGGTAAGGA	40 nM
			O169-MP	GACTGATACTGTTCGACGCAGCGACAGAATATACTCCAACACT-C7NH2	200 nM
O85	O85	wzy	O85-F	Tag-CATGTTTTGATTGCATTTTTCCA	40 nM
			O85-R	Tag-CCAGTCATTTCTCCCCATTA	40 nM
			O85-MP	TGTGACTGATACGATTTTTGGAGGAAGTGGTCATCGCTCAT-C7NH2	80 nM
O126	O126	wzy	O126-F	Tag-TATAAATGGGGGTATCACATAGC	20 nM
			O126-R	Tag-CTCTTATCAAGCCACGCA	20 nM
			O126-MP	CGTGTGACTGAGATATTAGTGGATGAATCGCCACTAATCCTAACG-C7NH2	160 nM
O8	O8	wzm	O8-F	Tag-ATCCTTGGTGTGATGAACG	40 nM
			O8-R	Tag-TGATAGGCGAAGATGGACT	40 nM
			O8-MP	CACAGCCTCGTCAGTACATAAACAATGGGTGTGAACCAAAACCAGA-C7NH2	300 nM
O143	O143	wzy	O143-F	Tag-TGGCCTGCATGCTCTTT	40 nM
			O143-R	Tag-CCTAATCCCCTGATGCCTC	40 nM
			O143-MP	TGCACAGCCTCTCTGTTATAATTGCGTCGCACTTAATCCAGCA-C7NH2	400 nM
O1	O1	wzx	O1-F	Tag-ACAATGCTGGCTATATGATGAT	40 nM
			O1-R	Tag-GCTTGCACAGGCAAAAG	40 nM
			O1-MP	ACCGGTGCACATTCTGTGAGATCGCACGACTTGCACTAAAAGA-C7NH2	200 nM
Internal control of E.coli		yccT	yccT-F	Tag-TACAGCCGTTCTTCACTATTG	40 nM
			yccT-R	Tag-TCATTATTTCCTCCAGACTGTTTA	40 Nm
			yccT-MP	CCTGGTGAGCTTATGTTTGCCGGTATCCGTTTTTGCCACCA-C7NH2	200 nM
Universal primer			Tag	GCAAGCCCTCACGTAGCGAA	800 nM
Universal molecular beacon reporters			UP1-Atto	Atto425-ATCGCCAAGAATAGACAGTCAGAGAGTACCGAGACAGGCGAT-BHQ1	40 nM
			UP2-Atto	Atto425-AGGCGGACTCACGAGGACTGAGCAGCACTGTCAGGTCCCAGGTCAGCCAGCACACCGCCT-BHQ1	60 nM
			UP1-FAM	FAM-CGAGCAAACAGATCAGAGTGAGGAGACAGCAGCTCG-BHQ1	40 nM
			UP2-FAM	FAM-CGCGCCAGGCACGACCACAGGTGAGCACGGCAGGCAGGAGGGGGCGCG-BHQ1	40 nM
			UP1-HEX	HEX-ATCGCCATAAAAGATAGACCAGAGAGAGTCAGAGCGGCGAT-BHQ1	40 nM
			UP2-HEX	HEX-CGCGCGACTGGGCAGGGACACGGCTCGTCTCGGACGGCTGCGCGCG-BHQ1	80 nM
			UP3	ROX-CGAGCAAAAAGAAGTGTGAGAGGTGTGATGAGCTCG-BHQ2	40 nM
			UP4	ROX-CGGCGGAGTGGGCACGGAGAGCGCTGGACAGTGTGGACCCACGTCTCGCAGCAGGCCGCCG-BHQ2	40 nM
			UP5	Cy5-GCTGCAAAAAACTCAACGaTGTGGAAGTCAGCAGC-BHQ2	40 nM
			UP6	Cy5-CCGGCGGGGAGGGACCGTCGTGGCAGGAGGAGCAGCTCACCAGGCCGCCGG-BHQ2	40 nM
			UP1-Quasar	Quasar705-AAGCCCAAAAAAGAGAACAGTATCAGTCACACGGGGCTT-BHQ3	40 nM
			UP2-Quasar	Quasar705-GCGCGCCAGCGGACGAGGCTGTGCACCGGTCGGAGGTGGGGGCGCGC-BHQ3	40 nM
* Group-specific primers were designed based on the indicated O-serogroup sequences.
The underlined letters indicate the LNA bases.
The bold letters indicate the mediator primer sequences.
Table S8-3. Primers and probes used in the Rxn 3 for E. coli O-genotyping
O-genotype	Associated O group	Target gene	Oligo name	Sequence (5'-3')	Concentration used in the assay
O66	O66	wzy	O66-F	Tag-CCTAATGCTTTTGTCGCCA	80 nM
			O66-R	Tag-CAAAGTAGTCCGAAACTCCTG	80 nM
			O66-MP	ACTGTCTATTCTTAGCACTTGGCCGTATATCAACCACGTCATCA-C7NH2	400 nM
O75	O75	wzy	O75-F	Tag-AGAATATGATTATCGGGTGAGT	40 nM
			O75-R	Tag-TCAGAAAGGATGAAAGACGG	40 nM
			O75-MP	GACTGTCTATTCCACTCAATGCAACCATAGCTAATACACCTAAAACA-C7NH2	200 nM
O69	O69	wzy	O69-F	Tag-AGGTTTGATGGGGATAGGAT	40 nM
			O69-R	Tag-ATGCCATCTCCATAAACACT	40 nM
			O69-MP	CTGACTGTCTATTGGTCGACTACCATTGGCTATATCGGTATTAACT-C7NH2	100 nM
O76	O76	wzy	O76-F	Tag-TTGAAAGCTCTAATAGCAGGA	40 nM
			O76-R	Tag-TAAGCTGACTAATGCAAAACC	40 nM
			O76-MP	CTCTCTGACTGCACATCCAATTTTAGGATCTTTCGGTTCACAATC-C7NH2	100 nM
O74	O74	wzy	O74-F	Tag-TGCTTTCTTATCTCTCATTGGT	40 nM
			O74-R	Tag-AGGAAAGTCAATGCCTGTTAT	40 nM
			O74-MP	GTACTCTCTGAGATAATCCATTTGGGTATGGTCTGGGAATGCA-C7NH2	200 nM
O79	O79	wzy	O79-F	Tag-CGCTATTTGCATGTCTGGA	40 nM
			O79-R	Tag-TACCCCCAACTAATACCTGA	40 nM
			O79-MP	TCGGTACTCTCGTACAGACAATGTTGAAGGTGCTTTGGCC-C7NH2	200 nM
O64	O64	wzy	O64-F	Tag-CGCCCTTGATAGTAGTGGA	40 nM
			O64-R	Tag-CCAATAGACAATACAAGGAGGA	40 nM
			O64-MP	GTCTCGGTACCTGGTTGGCTTAGATTAAGTGATTCTGTTTATGGA-C7NH2	200 nM
O81	O81	wzy	O81-F	Tag-GCGTAACTGGGAAGAATGA	40 nM
			O81-R	Tag-ATAGTGACATAGTCCATCTTGC	40 nM
			O81-MP	CTGCTGAGTCGCTACCCTTTGGTATCGTTACCTCTTATAGCTCTTTCA-C7NH2	200 nM
O80	O80	wzy	O80-F	Tag-TTGGTTATTAGTTCTGGGGTTA	40 nM
			O80-R	Tag-AAAACACCTGAAAACCGATG	40 nM
			O80-MP	TGACAGTGCTGCACGCCAATCAGGATGGCTATGTTTCACTCT-C7NH2	200 nM
O84	O84	wzx	O84-F	Tag-CCATGGTGTGCACTTATACAT	40 nM
			O84-R	Tag-ATCCTTGCTGATGAGTATGC	40 nM
			O84-MP	CCTGGGACCTGATGTGCGATTGTTTAGTGTAATTCCGATCCTTATGGG-C7NH2	200 nM
O82	O82	wzx	O82-F	Tag-GGATTTGGACAGTATGCTATG	40 nM
			O82-R	Tag-GCAGGTATTGAATGTAACAAGT	40 nM
			O82-MP	GTGCTCGCTGACGATTTTGGATTTGCCCTTTCAGGTGCTAA-C7NH2	200 nM
O16	O16	wzx	O16-F	Tag-TGGCTGTCGTTCAAGGTAG	40 nM
			O16-R	Tag-GCAAGGTCATCGACGTTAA	40 nM
			O16-MP	GTCTATCTTTTATCTGAGTTGCTGTGAGATTGAAACCATATTCAACA-C7NH2	200 nM
O3	O3	wzx	O3-F	Tag-ATTTCGCTTAATTCGACCCA	40 nM
			O3-R	Tag-TCGTTCTTGAGCCATCTGTA	40 nM
			O3-MP	GGTCTATCTTTTATCACCTGCAACCCCTGAAATAACGTCGCT-C7NH2	200 nM
O5	O5	wzy	O5-F	Tag-ATTACTTGGGTGTGTTTCGT	40 nM
			O5-R	Tag-GCCCTGAGTATAATGAGCAA	40 nM
			O5-MP	TCTGGTCTATCTCAGGTGTCATGGATGATTCGTTTTTTGTAGGACCA-C7NH2	200 nM
O21	O21	wzx	O21-F	Tag-AACAGAGTCAATACCGTTTAGA	40 nM
			O21-R	Tag-TCATTCATTTTACTTTGGCTGT	40 nM
			O21-MP	TCTCTGGTCTATGCTGATGTCGCTATTATTGCTGTGTCTGATAGA-C7NH2	200 nM
O22	O22	wzx	O22-F	Tag-AGGTCATTCATTATCAGGTCC	40 nM
			O22-R	Tag-CTTTTCTACTAACAAACGAGCA	40 nM
			O22-MP	CTCTCTCTGGTGTGGCCATATCTGCATTCGCTATAATTATCATAGGT-C7NH2	200 nM
O30	O30	wzy	O30-F	Tag-AGAGGTTTGGCGTAAGTTTG	40 nM
			O30-R	Tag-CACAGGCAAGATACGCAA	40 nM
			O30-MP	TGACTCTCTCTGCCTAATCTTGTCCTTTTTAGTGGAATGGGAGG-C7NH2	200 nM
O32	O32	wzy	O32-F	Tag-TTGATAATTTATCGCAGTCCGA	40 nM
			O32-R	Tag-AAACCGAGAAGACCCTGTAT	40 nM
			O32-MP	CTCTGACTCTCCAACCCTGTTGCTTTAAAATATGGTATCCTATCAGC-C7NH2	200 nM
O34	O34	wzy	O34-F	Tag-TTTCCTTGGCTTTAGGTCTG	40 nM
			O34-R	Tag-CGTGCCATCATATTTAATAGTCT	40 nM
			O34-MP	CGTGTCCCTGGTATCTAAATGATAAAATTGTGCGCACACAGGT-C7NH2	200 nM
O35	O35	wzy	O35-F	Tag-GCAGGTGCTTCAATTGGTT	40 nM
			O35-R	Tag-GAGCAAGTTAACGTAAGGATCA	40 nM
			O35-MP	GCCGTGTCCCTGGTGTCAGTCATCCCTATTGCATGGTTTCT-C7NH2	100 nM
O43	O43	wzy	O43-F	Tag-TGGTTTGTTCTTCTTGACTATG	40 nM
			O43-R	Tag-ACGTTCGTCTAAAGAACCTAT	40 nM
			O43-MP	ACGAGCCGTGTCGCAAGCATTATCAGCATGTCAATTTTGACTTACA-C7NH2	200 nM
O24	O24	wzx	O24-F	Tag-TGATTTGAAGTCTCTTGGGAT	40 nM
			O24-R	Tag-ATTGCGAGAAGAGGAGTAGT	40 nM
			O24-MP	CCGAGACGAGCGGGATTATTTTGAACAGGACCTTACAGGCTGAC-C7NH2	100 nM
O33	O33	wzy	O33-F	Tag-TCAAGTGATAAGTTGGTGGAAA	40 nM
			O33-R	Tag-GGATACATTAGAACATCGGCTT	40 nM
			O33-MP	AGCCGTCCGACTGATTCAGGTATCATAAGGCAATTTTTGTATGGTGG-C7NH2	200 nM
O48	O48	wzy	O48-F	Tag-ATAAGGGACGAAGCATTACAA	40 nM
			O48-R	Tag-CAAAGTTGGAATCGGCATAC	40 nM
			O48-MP	CACACTTCTTTTGTTGATAAGTTAGAAGAACTGGGTATCGGCTTTCA-C7NH2	200 nM
O37	O37	O37	O37-F	Tag-GGTGGTGGTATATGTGCTCA	40 nM
			O37-R	Tag-GTTCCTATCAAGCCATTTTCTAT	40 nM
			O37-MP	CTCACACTTCTTAGGATTCGGCAATGCTATCAATGTTCTTGGA-C7NH2	200 nM
O38	O38	wzy	O38-F	Tag-CCCTCTCGCCATTGTTAC	40 nM
			O38-R	Tag-TCAACATCTTTAAGAATCTTGGA	40 nM
			O38-MP	CCTCTCACACTGGCTATTCAAGATTTGGTGATGGGCTGGA-C7NH2	100 nM
O36	O36	wzy	O36-F	Tag-TTTAGTTACACCCCTGGCA	40 nM
			O36-R	Tag-CAGGTGTATGCCCCGACT	40 nM
			O36-MP	CACCTCTCACAGACTGTGCCATTGAAAAACTTAACCACACCT-C7NH2	100 nM
O39	O39	wzy	O39-F	Tag-GGGATGGAGCGGAATACT	40 nM
			O39-R	Tag-TTCAAAGAATAAACAACAACTGC	40 nM
			O39-MP	TCACACCTCTGGCTGTTAAGTATGGCATTCGTGATTCATTTTTGAC-C7NH2	200 nM
O92	O92	wzt	O92-F	Tag-GCGTGGAATGCTCTTAGGA	40 nM
			O92-R	Tag-CAACGGGCTCTTTCCATAA	40 nM
			O92-MP	GCTCTCCGTGCCAGGTATGTCAGTTAGGTTGGCGTTTGCTATCTC-C7NH2	200 nM
O41	O41	wzx	O41-F	Tag-GTTACCACTTGCTACGCTT	40 nM
			O41-R	Tag-TTGCGGACCATAAAGTAGAGAA	40 nM
			O41-MP	GCGCTCTCCGTGTTAGGATGGTTAATTTGTATTCCAGTGTGTGTCT-C7NH2	200 nM
O83	O83	wzx	O83-F	Tag-ATTTGTGCTCCATTATTATCTGA	40 nM
			O83-R	Tag-AGCAAACCACATTCCAAGA	40 nM
			O83-MP	CCAGCGCTCTCACCAGGCAAACCTCGAAAGAGAATTTCA-C7NH2	200 nM
O51	O51	wzy	O51-F	Tag-TTACGGGTACACCATTTCTTA	40 nM
			O51-R	Tag-CATAGCGATGAACACCCAAA	40 nM
			O51-MP	ACTGTCCAGCGCTGGTCGCCTTATTTATTGCTTTCTGTATTGCTCT-C7NH2	200 nM
O53	O53	wzy	O53-F	Tag-TTTGGGTTATGTGTGATGTATG	40 nM
			O53-R	Tag-AGCAAACTTTATACGATTGACAG	40 nM
			O53-MP	CCACACTGTCCATCTGGGTTTATCTTAGCTAGTTATTGTTGCTTTGCA-C7NH2	200 nM
O40	O40	wzy	O40-F	Tag-TGAACTTTTCCAAATGATGCG	40 nM
			O40-R	Tag-CCCTAATCCGCAACACACTA	40 nM
			O40-MP	GTCCACACTGTCATTAGGCGCACTTCCTTTAGTAATTATTGCCGT-C7NH2	200 nM
O87	O87	wzy	O87-F	Tag-CATTCAAGTCAGCACAACAC	40 nM
			O87-R	Tag-ACGCGTAAATCTTCAATCCTA	40 nM
			O87-MP	GTGGGTCCACACTAGTGTTTTATTTGCCTTAGGGAAATTGCATGCGC-C7NH2	100 nM
O56	O56	wzx	O56-F	Tag-AATAAAGGCGTCCCGTTT	40 nM
			O56-R	Tag-CAAGAGCAGTCCAGTCAGA	40 nM
			O56-MP	CATCGTTGAGTTCTTTCCTTTTTGCCTTGGGGTTTGAAGGTTGG-C7NH2	200 nM
O71	O71	wzx	O71-F	Tag-TACCGTTGGACAATGGCA	40 nM
			O71-R	Tag-GCGGCAACACAAACAAATG	40 nM
			O71-MP	CACATCGTTGAGAGTCGTGACTATTGCACTTAGTACTTATTTTTTGCCT-C7NH2	200 nM
O58	O58	wzy	O58-F	Tag-TTATTCGTAGCCGCTTTGTTT	40 nM
			O58-R	Tag-GAAGCAACAAAACAGAAGCATT	40 nM
			O58-MP	TTCCACATCGTTGCCATCTCTAGAGGTTCTGTAGAAAACGAGTATGGT-C7NH2	100 nM
O59	O59	wzy	O59-F	Tag-CGTTGTTGTGTATCACATATTGC	40 nM
			O59-R	Tag-TTTTAGCGGCAACATAGTAAAC	40 nM
			O59-MP	TGACTTCCACAGGTTAATACCTTATTCCGTCATTTGGCTTCTCT-C7NH2	200 nM
O61	O61	wzy	O61-F	Tag-TAGCAAAGTCAACCGATGTG	40 nM
			O61-R	Tag-ACTTCCTACCCCTCCCAT	40 nM
			O61-MP	CCACGACGGTCAGCTGTATAAAAAAGAGGCATCGAACCGG-C7NH2	200 nM
O70	O70	wzy	O70-F	Tag-ATTTATTGGGCAGACGGAAG	40 nM
			O70-R	Tag-GTGATGATTTCCGCTGCT	40 nM
			O70-MP	TGCCACGACGGCGCGAAATATCAGGAGTCAATGCTTGATA-C7NH2	200 nM
O65	O65	wzy	O65-F	Tag-TCGCTCGTTCAGGTGCTA	40 nM
			O65-R	Tag-GCCAAACATAAAACCAGCG	40 nM
			O65-MP	CTCCTCCTGCCAAACACGCCAAGTAGAACAATGCAAGCTC-C7NH2	200 nM
O7	O7	wzx	O7-F	Tag-GCTGCTTTGGGTTATGGAG	40 nM
			O7-R	Tag-CCCTACAAGCTGTGGTGTA	40 nM
			O7-MP	CTGTTCTCTTTTCCATGGTATCCAAAAGAGAAATTTTGCTATGAAACA-C7NH2	200 nM
Gp10	O13, O129, O135	wzy	Gp10-F	Tag-ATTACTGGAGCCATTGGGA	40 nM
			Gp10-R	Tag-TGGTTGCACATCAAACAGTA	40 nM
			Gp10-MP	ATACTGTTCTCTCACCCAAAAATGTGTCAGTCTTTTTATATGGTTGCT-C7NH2	100 nM
O49	O49	wzy	O49-F	Tag-TGTTATCTTTTTCATTTGTGGGA	40 nM
			O49-R	Tag-CCCAAAAGGTATTCTGTATGC	40 nM
			O49-MP	GATACTGTTCTCAGATATGAGGCATTTATTAATGGAAGTGATGGTAGCA-C7NH2	100 nM
O52	O52	wzm	O52-F	Tag-CAAGGGAGTATCATTCAAGGA	40 nM
			O52-R	Tag-GCTGAACAAAAATGACTGGAA	40 nM
			O52-MP	GACTGATACTGTTAACGCATCCTGCAATATAAATGTCAAAGGGAAGA-C7NH2	200 nM
O88	O88	wzy	O88-F	Tag-AGTACAGACTAATTTTGGCGT	40 nM
			O88-R	Tag-AGATGAACGCAAGACTAACA	40 nM
			O88-MP	TGTGACTGATACAGCCCAAGGAGCACTGGTATTATTAGGAATGA-C7NH2	200 nM
O54	O54	wzy	O54-F	Tag-AGATTGCTGGAACAGTATGA	40 nM
			O54-R	Tag-ATTTCCCAAATTCCCTTGTC	40 nM
			O54-MP	CGTGTGACTGATGGATAACCAAGTAAGGCAAGCACTGGCA-C7NH2	50 nM
O4	O4	wzy	O4-F	Tag-ACTTAGCAACCGAGCAATAC	40 nM
			O4-R	Tag-TCCCGATAAAAATACCGAAAGA	40 nM
			O4-MP	CACAGCCTCGTGCTCGCTAATTATAATGCTGCAAATGAGATATTGCT-C7NH2	200 nM
O28ab	O28ab	wzy	O28ab-F	Tag-GATAACAGAATAGCACTCCCAT	40 nM
			O28ab-R	Tag-AGCCAAGGAAGAATGCCA	40 nM
			O28ab-MP	TGCACAGCCTCGCCTCAAAATCTATTGACCTATGGTAGTAAAGTTCTGCT-C7NH2	200 nM
O19	O19	wzy	O19-F	Tag-GATTATCTGGTTGCTGACGA	40 nM
			O19-R	Tag-TCGAAGCCTCATTATCCCA	40 nM
			O19-MP	ACCGGTGCACAGAAGTCGAAGGCTTTTTTTACTTAGCGCCGT-C7NH2	40 nM
Internal control of E.coli		yccT	yccT-F	Tag-TACAGCCGTTCTTCACTATTG	40 nM
			yccT-R	Tag-TCATTATTTCCTCCAGACTGTTTA	40 nM
			yccT-MP	CCTGGTGAGCTTATGTTTGCCGGTATCCGTTTTTGCCACCA-C7NH2	200 nM
Universal primer			Tag	GCAAGCCCTCACGTAGCGAA	800 nM
Universal molecular beacon reporters			UP3-FAM	FAM-atcgccAAGAATAGACAGTCAGAGAGTACCGAGACAggcgat-BHQ1	40 nM
			UP4-FAM	FAM-cggcggACAGGCGAGCGACTCAGCAGCACTGTCAGGTCCCAGGTCAGCGAGCACAccgccg-BHQ1	40 nM
			UP1-HEX	HEX-ATCGCCATAAAAGATAGACCAGAGAGAGTCAGAGCGGCGAT-BHQ1	40 nM
			UP2-HEX	HEX-CGCGCGACTGGGCAGGGACACGGCTCGTCTCGGACGGCTGCGCGCG-BHQ1	80 nM
			UP3	ROX-CGAGCAAAAAGAAGTGTGAGAGGTGTGATGAGCTCG-BHQ2	40 nM
			UP4	ROX-CGGCGGAGTGGGCACGGAGAGCGCTGGACAGTGTGGACCCACGTCTCGCAGCAGGCCGCCG-BHQ2	40 nM
			UP5	Cy5-GCTGCAAAAAACTCAACGaTGTGGAAGTCAGCAGC-BHQ2	40 nM
			UP6	Cy5-CCGGCGGGGAGGGACCGTCGTGGCAGGAGGAGCAGCTCACCAGGCCGCCGG-BHQ2	40 nM
			UP1-Quasar	Quasar705-AAGCCCAAAAAAGAGAACAGTATCAGTCACACGGGGCTT-BHQ3	40 nM
			UP2-Quasar	Quasar705-GCGCGCCAGCGGACGAGGCTGTGCACCGGTCGGAGGTGGGGGCGCGC-BHQ3	40 nM
* Group-specific primers were designed based on the indicated O-serogroup sequences.
The underlined letters indicate the LNA bases.
The bold letters indicate the mediator primer sequences.
Table S8-4. Primers and probes used in the Rxn 4 for E. coli O-genotyping
O-genotype	Associated O group	Target gene	Oligo name	Sequence (5'-3')	Concentration used in the assay
O175	O175	wzy	O175-F	Tag-ATGGAAGCAGTTCTGTCAA	40 nM
			O175-R	Tag-AACCTTTTGCCTTATCCCA	40 nM
			O175-MP	ACTGTCTATTCTTGATGGTTTGGGGGATACAACAGTTTATACTAGTCT-C7NH2	200 nM
O176	O176	wzy	O176-F	Tag-TAGGCAATAACGGATATGCT	40 nM
			O176-R	Tag-CAGCAAAATAGCCCACAAAC	40 nM
			O176-MP	GACTGTCTATTCGTCATTTATTTCGCTACAATTGATGTATGCCTTTGC-C7NH2	200 nM
O173	O173	wzy	O173-F	Tag-TCTTCCTTCCTTTTCCTTAGT	40 nM
			O173-R	Tag-CAATGCTAAAAGAGGTGGAA	40 nM
			O173-MP	CTGACTGTCTATAGTTGCAATTTCATTTCACCTTTCATCGTTACTCA-C7NH2	200 nM
O177	O177	wzy	O177-F	Tag-ATTTCTGCTGTGCTACTACTT	40 nM
			O177-R	Tag-TGCAGTCAATACCCTTATACA	40 nM
			O177-MP	CTCTCTGACTGGTATTTTGCTATGCCCTCTAATTGCGCA-C7NH2	200 nM
O179	O179	wzy	O179-F	Tag-TGGTAGGTAAGGAAAGAGCA	40 nM
			O179-R	Tag-TGCCAATAACCCAAGATAGT	40 nM
			O179-MP	GTACTCTCTGAGACTAACAGGTTTTTTTGAAAATACTGCAGCGCT-C7NH2	200 nM
O174	O174	wzy	O174-F	Tag-GGATTACTATTAGGCTGGTGT	40 nM
			O174-R	Tag-ACCATGTAACAACAGTCCCT	40 nM
			O174-MP	TCGGTACTCTCACCCCATCAGAATAATTGATTACACCGCAGA-C7NH2	200 nM
O183	O183	wzx	O183-F	Tag-TCGCAATCCTTTTTCGTGA	40 nM
			O183-R	Tag-GATGTTGCCCCAAGTAAGA	40 nM
			O183-MP	GTCTCGGTACGACGAAAGTCTCAAATCTGCTATCTTTTGGCT-C7NH2	200 nM
O181	O181	wzy	O181-F	Tag-TTTTACTTCAGTAATTGCTGGT	40 nM
			O181-R	Tag-CATTCTTACCATAGTCTTTGTTCA	40 nM
			O181-MP	CTGCTGAGTCGCTGGAGCTGAGACCTATACGAGTGGATTATGGG-C7NH2	200 nM
O184	O184	wzy	O184-F	Tag-ACTTTGCTTCCTTCCTGAT	40 nM
			O184-R	Tag-CCCCCTTTCCTCCACTTA	40 nM
			O184-MP	TGACAGTGCTGCAGTTTCTGGTTTTTCTTTATTGTTTGCTGGCAGT-C7NH2	200 nM
O182	O182	wzy	O182-F	Tag-CAGAAATGTCTACTGACAGGA	40 nM
			O182-R	Tag-AGCTATTGGAACAGTTACAGAT	40 nM
			O182-MP	CCTGGGACCTGACCACCAAGAATAGAACCATCACCGTACATAATGC-C7NH2	200 nM
O185	O185	wzy	O185-F	Tag-GCTCAAAACTTTATCCCTGGA	40 nM
			O185-R	Tag-CACCCCAAATAAGCAAGCA	40 nM
			O185-MP	GTGCTCGCTGACAAAAGTGGTTATGGTGTTGGCTGGAGTTTTGTC-C7NH2	200 nM
O99	O99	wzt	O99-F	Tag-TACGATTCAGGTAAATGGCA	40 nM
			O99-R	Tag-AGCATATAGTCCCCACTATTCA	40 nM
			O99-MP	GTCTATCTTTTATCTACGGTACAAATTCTTTCCTTGCATCAGAAGG-C7NH2	200 nM
O96	O96	wzy	O96-F	Tag-GGTTATCCTTTTTCTGCCTCT	40 nM
			O96-R	Tag-TAAAACCATAGGACGAAATAAGC	40 nM
			O96-MP	GGTCTATCTTTTACAATTAGGAGGTTTCAAAGGCGGGAGC-C7NH2	200 nM
O95	O95	wzt	O95-F	Tag-GCGTATCATTTCCCCGACA	40 nM
			O95-R	Tag-AGATGAGCACCTATCGCAA	40 nM
			O95-MP	TCTGGTCTATCTGTGGCTCAATCTTGGGAATGAGTCGTAAACA-C7NH2	200 nM
O98	O98	wzy	O98-F	Tag-CAAAGTTGAAAAACATTCCACA	40 nM
			O98-R	Tag-ACCCAATTAAAGTAAGAAATGGT	40 nM
			O98-MP	TCTCTGGTCTATATGGCAATTGTACTAGCTTTCTTCTTAGTTTGGTTGC-C7NH2	200 nM
O93	O93	wzy	O93-F	Tag-ATTGTATGGACTATTGGTGCT	40 nM
			O93-R	Tag-TGCCATAGCAAAAACAAACAT	40 nM
			O93-MP	CTCTCTCTGGTGTGTGGTTGGGGTAAGAACTTTATATTTTCTGCT-C7NH2	200 nM
O97	O97	wzt	O97-F	Tag-GCAGATCGTCCACAGTCA	40 nM
			O97-R	Tag-CCAAATAATTCCTCTCGTCACA	40 nM
			O97-MP	TGACTCTCTCTCGTAGGGCGTAATGGTAATGGTAAAACAACT-C7NH2	200 nM
O102	O102	wzy	O102-F	Tag-GCATGGTAACTATTATTTTTGCT	40 nM
			O102-R	Tag-TACTTCATTTACTCCAACGCTA	40 nM
			O102-MP	CTCTGACTCTCTGAAGCTCCAAATTACATCACACCCTTCCTGT-C7NH2	200 nM
O110	O110	wzy	O110-F	Tag-GTCAATTATGGACTGTCGGA	40 nM
			O110-R	Tag-CGTTGTAACTCTCCCGTAA	40 nM
			O110-MP	GCCGTGTCCCTTGCTGGTAGCATTTTTTATATTGGCTCTCTGTCCA-C7NH2	200 nM
O105	O105	wzy	O105-F	Tag-ATTACTCGGTTATGTTGGTTTT	40 nM
			O105-R	Tag-CTTATCATCAGTGTGAGCACTA	40 nM
			O105-MP	ACGAGCCGTGTCGAGTTGCTTTATTCATCCATCGCTCATATTTCTTG-C7NH2	200 nM
O108	O108	wzy	O108-F	Tag-TTCCCTGTCTACGGTTGAT	40 nM
			O108-R	Tag-GCAACGACTGATAAAGCTACA	40 nM
			O108-MP	CCGAGACGAGCTTGCTGGTGTTTTCTTTGTTGCCCCATTTGT-C7NH2	200 nM
O112ab	O112ab	wzy	O112ab-F	Tag-ATGGGATTGTAAACTGGATTCA	40 nM
			O112ab-R	Tag-CAATTACTGTTGTCAAAAACCT	40 nM
			O112ab-MP	AGCCGTCCGAGGGTTGGGCTCGTATTTTCTGCATTACTTGT-C7NH2	100 nM
O116	O116	wzy	O116-F	Tag-TCCATTCTGTCGTTGTCAAA	40 nM
			O116-R	Tag-TGAAGAATGAAACAGGGCAG	40 nM
			O116-MP	CACACTTCTTTTGCCATTAGACAACTATTTGCATTTTGCATTATACTTCC-C7NH2	200 nM
O120	O120	wzx	O120-F	Tag-ACAAAGAAAAGAAGTAGATGACG	40 nM
			O120-R	Tag-GCCTGATGAGCAGAACCA	40 nM
			O120-MP	CTCACACTTCTTGTACTCCACTAATTGAGCTGTTATTTAAGAATGAGAAGT-C7NH2	200 nM
O130	O130	wzy	O130-F	Tag-ATAGCAGTTGCTGTTGTCAT	40 nM
			O130-R	Tag-ACCAACTATCCCCATTTCTAAG	40 nM
			O130-MP	CCTCTCACACTGAGCAGTCACAAAGTTATTCATCGATTGATGGGA-C7NH2	100 nM
O131	O131	wzy	O131-F	Tag-TCTGCAAATGACATATATTGGT	40 nM
			O131-R	Tag-CAACCATAAATACTTTCGCCTA	40 nM
			O131-MP	CACCTCTCACAGATTTACTGCTGTGGGCAACTCTTTTTCTGA-C7NH2	100 nM
O140	O140	wzy	O140-F	Tag-GTCTATTGTTGATTTTTCCCCA	40 nM
			O140-R	Tag-AATACCAACAAGCCAGATAGT	40 nM
			O140-MP	TCACACCTCTCGTTGTATCTACAATAGCTGTTTCTGCGCATGCA-C7NH2	50 nM
O132	O132	wzy	O132-F	Tag-ATGTTTCCTTCAGTTGTTAGTG	40 nM
			O132-R	Tag-AACTACTAAACCTGTTCTACCG	40 nM
			O132-MP	GCTCTCCGTGCCGTTGGCTGTTTTAATTGATTTCTCTTTACGAAGCA-C7NH2	100 nM
O133	O133	wzy	O133-F	Tag-TTGGTGGGGTGTTTGCTT	40 nM
			O133-R	Tag-TTAGCTCCTGCTCTGACCA	40 nM
			O133-MP	GCGCTCTCCGTCTCTACAAAGTAATGGCAACACACTTTTATTTGCT-C7NH2	200 nM
O138	O138	wzx	O138-F	Tag-ATTCCTTTCTTAATTTCTGCCA	40 nM
			O138-R	Tag-CAGAGGTGATAACTACAGCG	40 nM
			O138-MP	CCAGCGCTCTCCATTTTGTCCGGGCGAAGAGCATTAATGT-C7NH2	100 nM
O141	O141	wzy	O141-F	Tag-TCTGTGCTGCTATGTTCCA	40 nM
			O141-R	Tag-TTAATAGCAACCCAGCACTT	40 nM
			O141-MP	ACTGTCCAGCGCTGGAGTGAGTGGTTTTATTGCAACAAAATTAAAAGGA-C7NH2	200 nM
O150	O150	wzx	O150-F	Tag-TTCCTAAGCTTGACGATAGC	40 nM
			O150-R	Tag-GGCACTTGAATTTTTTTGACTG	40 nM
			O150-MP	CCACACTGTCCGCTTCCACTGATTATCAATTTGGGCACACT-C7NH2	200 nM
O154	O154	wzx	O154-F	Tag-CGACACAGTTAGGTGCGTA	40 nM
			O154-R	Tag-CCCGACAATAAGCCATAGAC	40 nM
			O154-MP	GTCCACACTGTCAGTAATTCCATCACTCAGGCTATATGAGAAACGT-C7NH2	100 nM
O147	O147	wzy	O147-F	Tag-TTTCTTACTGTGATTCTCCCT	40 nM
			O147-R	Tag-CATTACCCAAACCAGAACCT	40 nM
			O147-MP	GTGGGTCCACACTCCCATCTAACTCCTAAAGAAGAATCAGCTCCA-C7NH2	50 nM
Gp7	O2, O50	wzx	Gp7-F	Tag-AGTGCTATTGCTGGTCTTG	40 nM
			Gp7-R	Tag-CTCCCAACCAGTTTTAGCAA	40 nM
			Gp7-MP	TCGTTGAGTTTTCTGATGGCTCTGGTTTCTGTTATCTCCATGCC-C7NH2	200 nM
O178	O178	wzy	O178-F	Tag-TCTTTCTCACAGGCCAGAA	40 nM
			O178-R	Tag-TGTGATGTTGAGTGTTGGC	40 nM
			O178-MP	CATCGTTGAGTTCTGAGTTTAGCTCTGGTTAACCCCAGCCAATAGC-C7NH2	200 nM
O60	O60	wzm	O60-F	Tag-TTTTCGCTTGGTTTAGGCT	40 nM
			O60-R	Tag-TCATCTACCATCTCGCCAG	40 nM
			O60-MP	CACATCGTTGAGAATGGGCTAGAAAATGGTTAGCTTTGAATCCA-C7NH2	200 nM
Gp3	O118, O151	wzx	Gp3-F	Tag-TGACAACGATAATCAGCCAT	40 nM
			Gp3-R	Tag-GCTGAAATAACGGGGCTA	40 nM
			Gp3-MP	TTCCACATCGTTCAAGAGCTTGTGTTTCATTATACTCATCTGGTTGC-C7NH2	200 nM
O187	O187	wzy	O187-F	Tag-GTCAGGGAGTGGTGATACA	40 nM
			O187-R	Tag-TCAGAAATAGAAGGAGACAGC	40 nM
			O187-MP	TGACTTCCACAGCAGCGAGATCACATCATTAAGCGATGTGCAG-C7NH2	200 nM
Gp5	O123, O186	wzy	Gp5-F	Tag-GTAGAGGATGGCTTGGGT	40 nM
			Gp5-R	Tag-AACCCCACCAATACCACT	40 nM
			Gp5-MP	CCACGACGGTCTTGCTTATTGTTGCACCATTAGCATTTAGTCT-C7NH2	200 nM
Gp8	O107, O117	wzx	Gp8-F	Tag-AAAATGTCGGCATTGATGAA	40 nM
			Gp8-R	Tag-TATACGGAGCAACGACATC	40 nM
			Gp8-MP	TGCCACGACGGTGTTTGATATCCATATTCACTGCTTCTCTATCGGGA-C7NH2	200 nM
Gp14	O62, O68	wzy	Gp14-F	Tag-GTTCGCATTTGCGTCTATG	40 nM
			Gp14-R	Tag-TAGACTCGCCTACAATGCT	40 nM
			Gp14-MP	CTCCTCCTGCCGAGTTGCTACTCTTCTGACCGAATGTGTTTCC-C7NH2	200 nM
O165	O165	wzx	O165-F	Tag-TGTTATGGGAGTTGCGATTG	40 nM
			O165-R	Tag-GAAACCTTAACCCCCTCTATT	40 nM
			O165-MP	CTGTTCTCTTTTTAGAGCGGCAAATATACAACTGTTTATCCGAAGTG-C7NH2	200 nM
O163	O163	wzy	O163-F	Tag-TGGCTGGGTTTATCAGTATG	40 nM
			O163-R	Tag-CTTTGAGAGCAAGACCTTCT	40 nM
			O163-MP	ATACTGTTCTCTGCATCACGTTTATCGATGAATCCTAACTCGCT-C7NH2	200 nM
O155	O155	wzy	O155-F	Tag-CTATCCGTGAGATTTTTTAGAGA	40 nM
			O155-R	Tag-GCCATAGTGGAATAATGAAGCA	40 nM
			O155-MP	GATACTGTTCTCAAGGTGAAATATATCCTTATTGCATACCCGGGT-C7NH2	200 nM
O100	O100	wzy	O100-F	Tag-AATTTAGGCTGCCTTACGT	40 nM
			O100-R	Tag-TGTATCGGCATCAGAGGTA	40 nM
			O100-MP	GACTGATACTGTAGACATCCCAATAAATAAAGATGCAACAGGGTATCCT-C7NH2	100 nM
O170	O170	wzy	O170-F	Tag-ATTCATTAGACCGTCAGCAT	40 nM
			O170-R	Tag-CTGTATCACTAGATGAACGAGAA	40 nM
			O170-MP	TGTGACTGATACCAGACTTAGAGTAACAATTCCGAACGCAAGT-C7NH2	100 nM
O156	O156	wzy	O156-F	Tag-TTCAATACGGAAAATGGAACA	40 nM
			O156-R	Tag-AAGGGTCTTTGAAGCAGTAG	40 nM
			O156-MP	CGTGTGACTGATCATCAAGTATAGTAACTCCAATATACAAAGGCGGT-C7NH2	50 nM
O171	O171	wzy	O171-F	Tag-CTCATACAAATCTTCAATCAGGA	80 nM
			O171-R	Tag-CGCAAATATTCCAAATCTAGCT	80 nM
			O171-MP	CACAGCCTCGTAGTCCATTGATTACATCTTTTGATGGGAATCCACA-C7NH2	400 nM
O168	O168	wzy	O168-F	Tag-ACATTTTCGTTGGTTGGCT	40 nM
			O168-R	Tag-TCACTGAGACTTATCAAAGCT	40 nM
			O168-MP	TGCACAGCCTCGCTGGATACTATCCGATTGAAAAAGAATAAAGACAAGCA-C7NH2	200 nM
O172	O172	wzx	O172-F	Tag-GTGGAATGTTATTCAAAGGGT	40 nM
			O172-R	Tag-GCCGAGCAATGTTAGGTAT	40 nM
			O172-MP	ACCGGTGCACAGATCTGGGGGTGTGGTATGTTTTTATGACTCT-C7NH2	200 nM
Internal control of E.coli		yccT	yccT-F	Tag-TACAGCCGTTCTTCACTATTG	40 nM
			yccT-R	Tag-TCATTATTTCCTCCAGACTGTTTA	40 nM
			yccT-MP	CCTGGTGAGCTTATGTTTGCCGGTATCCGTTTTTGCCACCA-C7NH2	200 nM
Universal primer			Tag	GCAAGCCCTCACGTAGCGAA	800 nM
Universal molecular beacon reporters			UP3-FAM	FAM-atcgccAAGAATAGACAGTCAGAGAGTACCGAGACAggcgat-BHQ1	40 nM
			UP4-FAM	FAM-cggcggACAGGCGAGCGACTCAGCAGCACTGTCAGGTCCCAGGTCAGCGAGCACAccgccg-BHQ1	40 nM
			UP1-HEX	HEX-ATCGCCATAAAAGATAGACCAGAGAGAGTCAGAGCGGCGAT-BHQ1	40 nM
			UP2-HEX	HEX-CGCGCGACTGGGCAGGGACACGGCTCGTCTCGGACGGCTGCGCGCG-BHQ1	80 nM
			UP3	ROX-CGAGCAAAAAGAAGTGTGAGAGGTGTGATGAGCTCG-BHQ2	40 nM
			UP4	ROX-CGGCGGAGTGGGCACGGAGAGCGCTGGACAGTGTGGACCCACGTCTCGCAGCAGGCCGCCG-BHQ2	40 nM
			UP5	Cy5-GCTGCAAAAAACTCAACGaTGTGGAAGTCAGCAGC-BHQ2	40 nM
			UP6	Cy5-CCGGCGGGGAGGGACCGTCGTGGCAGGAGGAGCAGCTCACCAGGCCGCCGG-BHQ2	40 nM
			UP1-Quasar	Quasar705-AAGCCCAAAAAAGAGAACAGTATCAGTCACACGGGGCTT-BHQ3	40 nM
			UP2-Quasar	Quasar705-GCGCGCCAGCGGACGAGGCTGTGCACCGGTCGGAGGTGGGGGCGCGC-BHQ3	40 nM
* Group-specific primers were designed based on the indicated O-serogroup sequences.
The underlined letters indicate the LNA bases.
The bold letters indicate the mediator primer sequences.
Table S8-5. Primer and probes used in the Rxn 5 for E. coli H-genotyping
H-genotype	Associated H type	Target gene	Oligo name	Sequence (5'-3')	Concentration used in the assay
H42	H42	fliC	H42-F	Tag-GATGCAGCAGCAACAGATA	40 nM
			H42-R	Tag-AGAGTTACAGTCCCGTCAT	40 nM
			H42-MP	ACTGTCTATTCTTGCACAATATCTTAGACAAAGATGGTGCGGC-C7NH2	400 nM
H26	H26	fliC	H26-F	Tag-CTGGCGATAGCATTACCT	40 nM
			H26-R	Tag-GCCGGTACTATCGAGATACA	40 nM
			H26-MP	GACTGTCTATTCGGCACTGAAAGGGTACTTAGGCGCATCTAACATAGACAGTC-C7NH2	400 nM
H37	H37	fliC	H37-F	Tag-CGAATACTGCAAAAATCACCAT	40 nM
			H37-R	Tag-GCACCAGTAAGGACATCAT	40 nM
			H37-MP	CTGACTGTCTATCCACTGGTAATTTGACTAAGAACGGCTCTGA-C7NH2	400 nM
H46	H46	fliC	H46-F	Tag-GCTCAGCTCTGTATATCGACT	40 nM
			H46-R	Tag-TACCTTTCGCAGCAGACT	40 nM
			H46-MP	CTCTCTGACTGCTCCTGTCGCATCATGGTTTTTGGTCAGTCC-C7NH2	400 nM
H40	H40	fliC	H40-F	Tag-GGCAGTGACCTGATTTCTA	40 nM
			H40-R	Tag-CCTTTGTAGTCAATGGATTTCT	40 nM
			H40-MP	GTACTCTCTGAATAAAGATGTTTTTGTTAGCGCTGCCGATGGTT-C7NH2	400 nM
H33	H33	fliC	H33-F	Tag-TTCTGGTTCTGACAACTACT	40 nM
			H33-R	Tag-CTTTGAAGTTTTGTCCCTGT	40 nM
			H33-MP	TCGGTACTCTCAGTTACGCTGAACACCACTGATATAGGTTATACCG-C7NH2	400 nM
H29	H29	fliC	H29-F	Tag-TGTTCAGTATGGCGATAAGA	40 nM
			H29-R	Tag-CACGGTAACAAAACCAACT	40 nM
			H29-MP	GTCTCGGTACCGACGTAACATATAACGACGCAGCAAATGGTG-C7NH2	400 nM
H38	H38	fliC	H38-F	Tag-CCATCAAGTTTGATGATTCAGT	40 nM
			H38-R	Tag-GCACCAACCTGAACTAACT	40 nM
			H38-MP	ACTCTGATCTGCTGCTACAGTCGCTGCCAATGGTAATGTTAC-C7NH2	400 nM
H12	H12	fliC	H12-F	Tag-TACAAACGATGCTGGTGGT	40 nM
			H12-R	Tag-GTCACCTGCGGCAAATAC	40 nM
			H12-MP	TCACTCTGATCTTGCCTTGTTTAGCTGTAGCCACTTTATTTAAAACG-C7NH2	400 nM
H51	H51	fliC	H51-F	Tag-AGCAAGCCTACCTGACTA	40 nM
			H51-R	Tag-TGTGCCAGAATGACATCTTT	40 nM
			H51-MP	GCTGCTGAGTCGCTGCGGCTACTGCAACTCTTAAAGAGCTGTTTAC-C7NH2	400 nM
H31	H31	fliC	H31-F	Tag-AGGTAAGATTGGAGTTCTGC	40 nM
			H31-R	Tag-GCTGCGGTAGGTAATGAATA	40 nM
			H31-MP	TGACAGTGCTGCATTGCTTACACCAGCCGCAGTTACTGTCG-C7NH2	400 nM
H20	H20	fliC	H20-F	Tag-GACTGGTTTCACTGTTGGTA	40 nM
			H20-R	Tag-TCTACATAGACCGCTTTACC	40 nM
			H20-MP	CCTGGGACCTGAGCTGGTTATATCTCTGTAGGTACTGATGGGAGTG-C7NH2	400 nM
H21	H21	fliC	H21-F	Tag- AATTAACCGCCAATGTTGAT	40 nM
			H21-R	Tag- GCTTCCTGTTTTCTTGGC	40 nM
			H21-MP	GTGCTCGCTGACGTTGCCCCTACGACAGCCCTATACAAAAATAGTG-C7NH2	400 nM
H15	H15	fliC	H15-F	Tag-AGACGCAAATGGTACAGTTA	40 nM
			H15-R	Tag-GCACTGGAATCACCGAA	40 nM
			H15-MP	GTCTATCTTTTATTATTGCTAGCATCAAAGACGGCAGTGCTC-C7NH2	400 nM
H8	H8	fliC	H8-F	Tag-AACAGAACTAGCGAAACTTG	40 nM
			H8-R	Tag-GCTGTGTCTGTAGTTATTGTT	40 nM
			H8-MP	GGTCTATCTTTTATTACATTTACTAACAACACTGGCGCAGAGCTTG-C7NH2	400 nM
H4	H4	fliC	H4-F	Tag-CGAACTCTGATTCCGACCT	40 nM
			H4-R	Tag-TCCTTTCAGATTCAAAGTGGTA	40 nM
			H4-MP	TCTGGTCTATCTTCAACGGTGTGAACGTGCTGTCGAAAAAC-C7NH2	200 nM
H18	H18	fliC	H18-F	Tag-TCGCAAGTAGCACGGATA	40 nM
			H18-R	Tag-ATGACTTTTTGCTCTTGAGC	40 nM
			H18-MP	TCTCTGGTCTATGAAGCAGAAGCCGTATATGTGTTAGTATCTTTATGAT-C7NH2	400 nM
H27	H27	fliC	H27-F	Tag-GCTACCGATGGTTCTCTGA	40 nM
			H27-R	Tag-CAGTGCCTTTGTTGGTGAA	40 nM
			H27-MP	CTCTCTCTGGTGCAAAAGCCGCAGTTTCTTTAGCTAAAGAT-C7NH2	400 nM
H34	H34	fliC	H34-F	Tag-TCTGGGCTTCTCGGAAATA	40 nM
			H34-R	Tag-GCGGCAACAGCATAAGTA	40 nM
			H34-MP	TGACTCTCTCTGCTACTGTTTCAGCATCTGCATTTACGGGC-C7NH2	200 nM
H7	H7	fliC	H7-F	Tag-ATCGCAAAAGCAACTCCT	40 nM
			H7-R	Tag-TACCACCTTTATCATCCACA	40 nM
			H7-MP	CTCTGACTCTCTGCCGCGACATCTTCAATTACCTTTAATTCC-C7NH2	400 nM
H28	H28	fliC	H28-F	Tag-CTGACTAAAAACTGGCATACAA	40 nM
			H28-R	Tag-TGGTGTAAGCGTCTTCAAA	40 nM
			H28-MP	CGTGTCCCTGCAAATGCAAGAATGAGTGCTGAGTCTCTTCAA-C7NH2	400 nM
H39	H39	fliC	H39-F	Tag-AAAGTAACTTCTGACGCCAA	40 nM
			H39-R	Tag-GCTTTGTCCAATAGTGCCA	40 nM
			H39-MP	GCCGTGTCCCTCAGGGTAAAAACTATCAGGCTGGTGCGACC-C7NH2	400 nM
H41	H41	fliC	H41-F	Tag-GGAAGTGAATATTGCCAAAGAT	40 nM
			H41-R	Tag-AAACTTGATAGTGGCATTTACA	40 nM
			H41-MP	ACGAGCCGTGTCCCGCATAGTTCTTAGTCAGGTTGCCGGTAGGCTCGT-C7NH2	400 nM
H49	H49	fliC	H49-F	Tag-CAACGATGTCTTCCCTGTTTA	40 nM
			H49-R	Tag-GATACACCATTTTGGAACGA	40 nM
			H49-MP	CCGAGACGAGCTTCTGACGCGCTTTTGGCTCAGGTTAAAGC-C7NH2	400 nM
H6	H6	fliC	H6-F	Tag-ACCATCCAAACTGATAAAGGA	40 nM
			H6-R	Tag-ACTGAGAACCCCATTGCT	40 nM
			H6-MP	AGCCGTCCGAGTAAAAAATGACACTTATACTGCCACTGTAGGTGCACGGCT-C7NH2	400 nM
H10	H10	fliC	H10-F	Tag-GCTTCAGGATCGTTAGGTAC	40 nM
			H10-R	Tag-AACAGTAGTTACTTCCGTCG	40 nM
			H10-MP	CACACTTCTTTTACGATGCCGAAGTAGATACTAGTAAGGGTGAAAT-C7NH2	400 nM
H14	H14	fliC	H14-F	Tag-GCCGTTGTGGTATCAAAAGA	40 nM
			H14-R	Tag-ATACTGTGAGTGCGGGTTA	40 nM
			H14-MP	CTCACACTTCTTTCGGAACGGCGGCTAGTGCAACGAATTAC-C7NH2	400 nM
H19	H19	fliC	H19-F	Tag-AAGATGCCTATGGTAACTCT	40 nM
			H19-R	Tag-CAACATCTGCCGTGGTATTA	40 nM
			H19-MP	CCTCTCACACTCTGCTGGTGGTAATGCTCAGGTGTTAAAAGAC-C7NH2	400 nM
H30	H30	fliC	H30-F	Tag-GGCAGCACTATTAGCGGTTA	40 nM
			H30-R	Tag-TGGCAATTTTAACGTCCTGA	40 nM
			H30-MP	CACCTCTCACATTATCACCGTTTGCTGCATAGGCTTTCAGC-C7NH2	400 nM
H9	H9	fliC	H9-F	Tag-GACAGTGACTATTGGTGGTAA	40 nM
			H9-R	Tag-TGAGAATTTGTTGAGGTCTGAA	40 nM
			H9-MP	TCACACCTCTGACAAAAACGAATGCAGGTAACGATACCGC-C7NH2	200 nM
H5	H5	fliC	H5-F	Tag-ACAGTTCGTCGTTCAATCC	40 nM
			H5-R	Tag-TTGAAACCGTTGTAGCGTA	40 nM
			H5-MP	GCTCTCCGTGCAGACACCGATAATGGACTAACGACTGCGG-C7NH2	400 nM
H23	H23	fliC	H23-F	Tag-GGTGTTGCTGCTTATGTAGA	40 nM
			H23-R	Tag-TCAGCAAGAACAACATCCTT	40 nM
			H23-MP	GCGCTCTCCGTCCCTGACCTTTGGTGACACGACGTATAAAATT-C7NH2	200 nM
H1	H1	fliC	H1-F	Tag-GGCTACGCTTGATGGTTTAT	40 nM
			H1-R	Tag-CGTCTGAACGCCAGATTTAT	40 nM
			H1-MP	CCAGCGCTCTCAGCAGTTGCAGCTAACGGTGATACATCCGCA-C7NH2	400 nM
H11	H11	fliC	H11-F	Tag- TGATTACGAGTGAGACAGTT	40 nM
			H11-R	Tag-CCACCTTCTGATTTGCTCA	40 nM
			H11-MP	ACTGTCCAGCGCTAAGAAAACAGGAAGCACGTTAGTTGTTAACGGT-C7NH2	400 nM
H25	H25	fliC	H25-F	Tag-ACTTCTATGCTGCTTCTGTT	40 nM
			H25-R	Tag-AGTTTTTGCCTTGAAGTGTG	40 nM
			H25-MP	CCACACTGTCCAAAGTTTCAGCAGATAAAGACGGCACAGCTCAAG-C7NH2	400 nM
H36	H36	flkA	H36-F	Tag-TCTTCCCAAGCGGTTATTAT	40 nM
			H36-R	Tag-GCTTTAAGATCCTCAGCACT	40 nM
			H36-MP	GTCCACACTGTCAGGTACCAACACTGCGGTTAAGTCCTCTATTAC-C7NH2	400 nM
H16	H16	fliC	H16-F	Tag-ATGAAAAAGTTCAGGTGGGT	40 nM
			H16-R	Tag- TGGTGGACATCTAGGTTTTT	40 nM
			H16-MP	GTGGGTCCACACTGTTCAGTTAGCAAACTTTGGTGGTCGTGTAA-C7NH2	50 nM
H52	H52	fliC	H52-F	Tag-GATGGTAAAGCGACAGGAAC	40 nM
			H52-R	Tag-CGTGACCTTGATAGGCTGA	40 nM
			H52-MP	TCGTTGAGTTTTTCAGTGAAAGTAACATTGGTGGTATTAAGCGTAACA-C7NH2	400 nM
H24	H24	fliC	H24-F	Tag-TGCTAAAGACGATAATGGTGAT	40 nM
			H24-R	Tag-GCCTTTCTCATCCTGAAGTTTA	40 nM
			H24-MP	CATCGTTGAGTTGAGGTCGCTCTGAAAGATGGTAACGTAGATACA-C7NH2	400 nM
H43	H43	fliC	H43-F	Tag-GGATGGTTCCTTCACTGTA	40 nM
			H43-R	Tag-TCCGTGTTGGACAGTTGA	40 nM
			H43-MP	CACATCGTTGAGGTACGGCTGTTGATGTCACTGCGGCTAAAA-C7NH2	400 nM
H2	H2	fliC	H2-F	Tag-GAAGTTACTGTGGAGGATGAT	40 nM
			H2-R	Tag-ACGCAAATGAACCAGTATCT	40 nM
			H2-MP	TTCCACATCGTTAGAGCCCCCAGCTTCAGCTTACCTGC-C7NH2	400 nM
H32	H32	fliC	H32-F	Tag-GCTGGCAATTTTAACTTCCT	40 nM
			H32-R	Tag-GCAGCACTATTAGCGGTTA	40 nM
			H32-MP	TGACTTCCACAGCCCGCAGTACCATCACCATTAGTAAGTG-C7NH2	400 nM
H56	H56	fliC	H56-F	Tag-CGATAGCTAACCGTTTCACC	40 nM
			H56-R	Tag-CAGGTCAGAATCAGAGTTAGTA	40 nM
			H56-MP	CCACGACGGTTCAGACAACGCACCTTCTGTGGTCTGCGC-C7NH2	400 nM
H45	H45	fliC	H45-F	Tag-CTTCACCACTCAAGCAACA	40 nM
			H45-R	Tag-GCCATTAGCATCTACATCAAA	40 nM
			H45-MP	CTCCTCCTGCCTACGAGTATAAACACCTGATGCAGTAGTGCCA-C7NH2	400 nM
H3	H3	flkA	H3-F	Tag-ATGTATTAGGCACAGAGGC	40 nM
			H3-R	Tag-CAGAAAGAGCGTTATGAGCA	40 nM
			H3-MP	ATACTGTTCTCTAGTAAAGCTGTTCAGATTGCGAATTTTGGCG-C7NH2	400 nM
H48	H48	fliC	H48-F	Tag-AACTGTAACTGATGCAAATACTA	40 nM
			H48-R	Tag-AGCACCAGTAGTTTCATTCA	40 nM
			H48-MP	GATACTGTTCTCTTAGTAAAACTGCAGGATTCCAAGGGTAATGATA-C7NH2	200 nM
H35	H35	flkA	H35-F	Tag-GTTACGATAAAGACACAAACTCT	40 nM
			H35-R	Tag-AACTTCAATACCAGCACCAA	40 nM
			H35-MP	GACTGATACTGTGGTGGACGTGTAATGGCTGCAAATGATATCAAA-C7NH2	400 nM
H17	H17	ﬂna	H17-F	Tag-CTGGTGTTACTGGTTCTGTT	40 nM
			H17-R	Tag-TTGGTGCCGTCATAATCT	40 nM
			H17-MP	TGTGACTGATACAACTGATTCTGCAGGCAATGCTACTGATGC-C7NH2	400 nM
H44	H44	ﬂlA	H44-F	Tag-TGATGCTCTTACTCAAAACAC	40 nM
			H44-R	Tag-CGTTGTGCCAGTTGTGAA	40 nM
			H44-MP	CGTGTGACTGATGAAATCAAATTAGCGGGTGCAACTGTTGCT-C7NH2	400 nM
H53	H53	flkA	H53-F	Tag-ATCAGGGCTTGTGGAAAT	40 nM
			H53-R	Tag-GGTAAGGTCACTTGGGATTC	40 nM
			H53-MP	CACAGCCTCGTGTAAGATTTAAATGTTTGGTTAGCAGCAAGTCCA-C7NH2	400 nM
H47	H47	flkA	H47-F	Tag-GGGAAATACTACGCTGTTGT	40 nM
			H47-R	Tag-GCACCTAAATCAGAGCGAA	40 nM
			H47-MP	TGCACAGCCTCGCTAGTAAGAAAGTAACAGTGGATCTTGCTGATGC-C7NH2	400 nM
H55	H55	ﬂlA	H55-F	Tag-AAAGATGGCACGATCACTA	40 nM
			H55-R	Tag-CCTGCGGAAGTAATAGTCAT	40 nM
			H55-MP	GACCGGTGCACTACTATTGCAGCTACTTGGGACAATCTGATGG-C7NH2	400 nM
H54	H54	flmA	H54-F	Tag-CACAAAAAATGTCACCGCAT	40 nM
			H54-R	Tag-AACAGTCACGGTTTTGCT	40 nM
			H54-MP	CACCTCCGACCACTAACAGTAGCGTCAACAGATTGTGTGTTAG-C7NH2	400 nM
Internal control of E.coli		yccT	yccT-F	Tag-TACAGCCGTTCTTCACTATTG	40 nM
			yccT-R	Tag-TCATTATTTCCTCCAGACTGTTTA	40 nM
			yccT-MP	CCTGGTGAGCTTATGTTTGCCGGTATCCGTTTTTGCCACCA-C7NH2	400 nM
Universal primer			Tag	GCAAGCCCTCACGTAGCGAA	800 nM
Universal molecular beacon reporters			UP1-Atto	Atto425-ATCGCCAAGAATAGACAGTCAGAGAGTACCGAGACAGGCGAT-BHQ1	40 nM
			UP1-FAM	FAM-CGAGCAAACAGATCAGAGTGAGGAGACAGCAGCTCG-BHQ1	40 nM
			UP5-FAM	FAM-cggcggACAGGCGAGCGACTCAGCAGCACTGTCAGGTCCCAGGTCAGCGAGCACAccgccg-BHQ1	40 nM
			UP1-HEX	HEX-ATCGCCATAAAAGATAGACCAGAGAGAGTCAGAGCGGCGAT-BHQ1	40 nM
			UP2-HEX	HEX-CGCGCGACTGGGCAGGGACACGGCTCGTCTCGGACGGCTGCGCGCG-BHQ1	80 nM
			UP3	ROX-CGAGCAAAAAGAAGTGTGAGAGGTGTGATGAGCTCG-BHQ2	40 nM
			UP4	ROX-CGGCGGAGTGGGCACGGAGAGCGCTGGACAGTGTGGACCCACGTCTCGCAGCAGGCCGCCG-BHQ2	40 nM
			UP5	Cy5-GCTGCAAAAAACTCAACGaTGTGGAAGTCAGCAGC-BHQ2	40 nM
			UP6	Cy5-CCGGCGGGGAGGGACCGTCGTGGCAGGAGGAGCAGCTCACCAGGCCGCCGG-BHQ2	40 nM
			UP1-Quasar	Quasar705-AAGCCCAAAAAAGAGAACAGTATCAGTCACACGGGGCTT-BHQ3	40 nM
			UP2-Quasar	Quasar705-GCGCGCCAGCGGACGAGGCTGTGCACCGGTCGGAGGTGGGGGCGCGC-BHQ3	40 nM
The underlined letters indicate the LNA bases.
The bold letters indicate the mediator primer sequences.
