# Supplementary material for: Molecular serotyping of diarrheagenic Escherichia coli with a MeltArray assay reveals distinct correlation between serotype and pathotype
Source: Gut Microbes. 2024 Sep 18;16(1):2401944. doi: 10.1080/19490976.2024.2401944 (PMC11529414; doi:10.1080/19490976.2024.2401944)
Supplement: Supplemental Material [file KGMI_A_2401944_SM7198.zip › Table_S9.xlsx]

## Sheet: Data file S9
Table S9. Primers and probes of digital PCR (including Table S9-1 and Table S9-2)
Table S9-1. Primers and probes of a monoplex digital PCR for quantification of E. coli isolates
Target gene	Oligo name	Sequence (5'-3')	Final concentration
yccT	yccT-D-F	ATCGTGACCACCTTGATT	800 nM
	yccT-D-R	TACCAGAAGATCGACATC	800 nM
	yccT-D-P	FAM-CATTATGTTTGCCGGTATCCGTTT-BHQ1	250 nM
Table S9-2. Primers and probes of a triplex digital PCR used in the retrospective study
Target gene	Oligo name	Sequence (5'-3')	Final concentration
escV	escV-D-F	ACTTCTTTTCCTACAATCCTGT	800 nM
	escV-D-R	TAAATGATGTCACCCGCAT	800 nM
	escV-D-P	FAM-TCAGTGTTAGTACAACCAGACTTATTCT-BHQ1	250 nM
Gp10-wzy	Gp10-D-F	GTCAGTCTTTTTATATGGTTGCT	800 nM
	Gp10-D-R	TGGTTGCACATCAAACAGTA	800 nM
	Gp10-D-P	HEX-TGGCTTCTTTGTCGGCTTATTAGC-BHQ1	250 nM
H11-fliC	H11-D-F	GATGGCAATGGGAATGGT	800 nM
	H11-D-R	AAACTGTCTCACTCGTAATCA	800 nM
	H11-D-P	ROX-ATGGTAAGTCAGTGACATTTACTGTGAC-BHQ2	250 nM
